# Supplementary material for: 3D Forest: An application for descriptions of three-dimensional forest structures using terrestrial LiDAR
Source: PLoS One. 2017 May 4;12(5):e0176871. doi: 10.1371/journal.pone.0176871 (PMC5417521; doi:10.1371/journal.pone.0176871)
Supplement: S1 Dataset — Zipped files with data for analysis. File Automatic_segmentation-data.xlsx contains results of automatic segmentation. File DBH_height-data.xlsx contains manual data and corresponding computed data from 3D Forest. File Sensitivity-results-LSR.xlsx contains result of sensitivity analysis with all factors for LSR method. Sensitivity-results-RHT.xlsx contains data for RHT method and file Sensitivity-results-time.xlsx contains time measurement of each method. (ZIP) [file pone.0176871.s001.zip]

Archive with 5 entries (5 files):
- Sensitivity-results-Time.xlsx
- Automatic_segmentation-data.xlsx
- DBH_height-data.xlsx
- Sensitivity-results-LSR.xlsx
- Sensitivity-results-RHT.xlsx
