# Supplementary material for: 3D Forest: An application for descriptions of three-dimensional forest structures using terrestrial LiDAR
Source: PLoS One. 2017 May 4;12(5):e0176871. doi: 10.1371/journal.pone.0176871 (PMC5417521; doi:10.1371/journal.pone.0176871)
Supplement: S1 Dataset — Zipped files with data for analysis. File Automatic_segmentation-data.xlsx contains results of automatic segmentation. File DBH_height-data.xlsx contains manual data and corresponding computed data from 3D Forest. File Sensitivity-results-LSR.xlsx contains result of sensitivity analysis with all factors for LSR method. Sensitivity-results-RHT.xlsx contains data for RHT method and file Sensitivity-results-time.xlsx contains time measurement of each method. (ZIP) [file pone.0176871.s001.zip › Sensitivity-results-Time.xlsx]

## Sheet: List1
tree_count [n]	RHT_10 [ms]	RHT_100 [ms]	RHT_1000 [ms]	LSR [ms]
10	1.9	751	684301	3
100	21	7412	6823103	30
1000	203	73259	69393944	302
10000	2056	729764	682463280	2973
48300	9652	3527128	3293327421	14490
