# Supplementary material for: 3D Forest: An application for descriptions of three-dimensional forest structures using terrestrial LiDAR
Source: PLoS One. 2017 May 4;12(5):e0176871. doi: 10.1371/journal.pone.0176871 (PMC5417521; doi:10.1371/journal.pone.0176871)
Supplement: S1 Dataset — Zipped files with data for analysis. File Automatic_segmentation-data.xlsx contains results of automatic segmentation. File DBH_height-data.xlsx contains manual data and corresponding computed data from 3D Forest. File Sensitivity-results-LSR.xlsx contains result of sensitivity analysis with all factors for LSR method. Sensitivity-results-RHT.xlsx contains data for RHT method and file Sensitivity-results-time.xlsx contains time measurement of each method. (ZIP) [file pone.0176871.s001.zip › Automatic_segmentation-data.xlsx]

## Sheet: List1
Input Distance	minimal points	factor_code	Mapping acc	Commision error	Omission error
5	5	5_5	0	0.464073	0.535927
5	5	5_5	0.488651	0	0.511349
5	5	5_5	0	0.384574	0.615426
5	5	5_5	0	0.38804	0.61196
5	5	5_5	0	0.286941	0.713059
5	5	5_5	0	0.481709	0.518291
5	5	5_5	0	0.519735	0.480265
5	5	5_5	0	0.496041	0.503959
5	5	5_5	0	0.783563	0.216437
5	5	5_5	0	0.556275	0.443725
5	5	5_5	0	0.559206	0.440794
5	5	5_5	0.397094	0	0.602906
5	5	5_5	0	0.29069	0.70931
5	5	5_5	0	0.326162	0.673838
5	5	5_5	0	0.566597	0.433403
5	5	5_5	0	0.642844	0.357156
5	5	5_5	0	0.388334	0.611666
5	5	5_5	0	0.530223	0.469777
5	5	5_5	0	0.707018	0.292982
5	5	5_5	0	0.669259	0.330741
5	5	5_5	0	0.551956	0.448044
5	5	5_5	0	0.688675	0.311325
5	5	5_5	0	0.716536	0.283464
5	5	5_5	0	0.40579	0.59421
5	5	5_5	0.516171	0	0.483829
5	5	5_5	0.292241	0	0.707759
5	5	5_5	0	0.551019	0.448981
5	5	5_5	0	0.824604	0.175396
5	5	5_5	0.242961	0.000209539	0.75683
5	5	5_5	0.91446	0.00448065	0.0810591
5	5	5_5	0.732924	0	0.267076
5	5	5_5	0	0.749667	0.250333
5	5	5_5	0.927623	0.000403666	0.0719729
5	5	5_5	0	0.572482	0.427518
5	5	5_5	0	0.80331	0.19669
5	5	5_5	0	0.819804	0.180196
5	5	5_5	0.333584	0.022448	0.643968
5	5	5_5	8.0707e-05	0.373068	0.626851
5	5	5_5	0	0.248862	0.751138
5	5	5_5	0	0.445962	0.554038
5	5	5_5	0.478791	0	0.521209
5	5	5_5	0.920661	0.00413223	0.0752066
5	5	5_5	0	0.762733	0.237267
5	5	5_5	0	0.780575	0.219425
5	5	5_5	0	0.751346	0.248654
5	5	5_5	0	0.667536	0.332464
5	5	5_5	0.653892	0	0.346108
5	5	5_5	0	0.659391	0.340609
5	5	5_5	0	0.374035	0.625965
5	5	5_5	0	0.821954	0.178046
5	5	5_5	0	0.874138	0.125862
5	5	5_5	0	0.888422	0.111578
5	5	5_5	0.614658	0.142838	0.242505
5	5	5_5	0.739596	0.131019	0.129385
5	5	5_5	0.0556628	0.805904	0.138433
5	5	5_5	0.524727	0.100258	0.375015
5	5	5_5	0.408275	0.448517	0.143208
5	5	5_5	0.446304	0.40662	0.147075
5	5	5_5	0	0.495881	0.504119
5	5	5_5	0	0.158604	0.841396
5	5	5_5	0	0.423509	0.576491
5	5	5_5	0	0.408486	0.591514
5	5	5_5	0	0.549026	0.450974
5	5	5_5	0	0.604992	0.395008
5	5	5_5	0.0785463	0.673544	0.247909
5	5	5_5	0	0.517794	0.482206
5	5	5_5	0	0.193483	0.806517
5	5	5_5	0	0.125872	0.874128
5	5	5_5	0	0.322178	0.677822
5	5	5_5	0.187853	0.799425	0.0127219
5	5	5_5	0.338725	0.658994	0.00228097
5	5	5_5	0	0.629422	0.370578
5	5	5_5	0.542547	0	0.457453
5	5	5_5	0.687626	0	0.312374
5	5	5_5	0.65918	0.311523	0.0292973
5	5	5_5	0.601085	0.00144609	0.397469
5	5	5_5	0.504845	0	0.495155
5	5	5_5	0.637823	0.000853561	0.361323
5	5	5_5	0.669866	0	0.330134
5	5	5_5	0.627658	0	0.372342
5	5	5_5	0	0.380558	0.619442
5	5	5_5	0.427093	0	0.572907
5	5	5_5	0	0.383247	0.616753
5	5	5_5	0	0.764324	0.235676
5	5	5_5	0	0.194777	0.805223
5	5	5_5	0	0.360203	0.639797
5	5	5_5	0	0.343487	0.656513
5	5	5_5	0	0.223037	0.776963
5	5	5_5	0	0.490904	0.509096
5	5	5_5	0.358607	0.114843	0.52655
5	5	5_5	0	0.0947041	0.905296
5	5	5_5	0	0.563658	0.436342
5	5	5_5	0	0.798329	0.201671
5	5	5_5	0	0.825742	0.174258
5	5	5_5	0.444463	0	0.555537
5	5	5_5	0.215777	0.673782	0.110441
5	5	5_5	0	0.649628	0.350372
5	5	5_5	0.329329	0	0.670671
5	5	5_5	0.448092	0	0.551908
5	5	5_5	0.498878	0	0.501122
5	5	5_5	0.574358	0.00100427	0.424638
5	5	5_5	0.753927	0	0.246073
5	5	5_5	0.777504	0	0.222496
5	5	5_5	0	0.4719	0.5281
5	5	5_5	0	0.297309	0.702691
5	5	5_5	0	0.550366	0.449634
5	5	5_5	0.649741	0	0.350259
5	5	5_5	0.537422	0.00357663	0.459001
5	5	5_5	0.547594	0.00117647	0.45123
5	5	5_5	0.518943	0	0.481057
5	5	5_5	0	0.209398	0.790602
5	5	5_5	0.382031	0	0.617969
5	5	5_5	0.748705	0	0.251295
5	5	5_5	0.215119	0	0.784881
5	5	5_5	0	0.517127	0.482873
5	5	5_5	0	0.537346	0.462654
5	5	5_5	0	0.478225	0.521775
5	5	5_5	0.176964	0.402275	0.420761
5	5	5_5	0	0.547386	0.452614
5	5	5_5	0	0.430998	0.569002
5	5	5_5	0	0.412081	0.587919
5	5	5_5	0	0.652214	0.347786
5	5	5_5	0.972839	0.0026559	0.0245051
5	5	5_5	0.0102663	0.776467	0.213267
5	5	5_5	0	0.302489	0.697511
5	5	5_5	0.317146	0.549869	0.132985
5	5	5_5	0.248281	0	0.751719
5	5	5_5	0.286854	0.608536	0.104609
5	5	5_5	0	0.596639	0.403361
5	5	5_5	0	0.395911	0.604089
5	5	5_5	0	0.455453	0.544547
5	5	5_5	0	0.965319	0.0346805
5	5	5_5	0	0.464849	0.535151
5	5	5_5	0.598717	0.00332621	0.397957
5	5	5_5	0	0.239416	0.760584
5	5	5_5	0	0.571403	0.428597
5	5	5_5	0.677658	0.0440793	0.278263
5	5	5_5	0.824772	0.122952	0.0522764
5	5	5_5	0.939014	8.93945e-06	0.0609769
5	5	5_5	0.19372	0	0.80628
5	5	5_5	0.785874	0.0976714	0.116454
5	5	5_5	0.109459	0.889978	0.000563164
5	5	5_5	0.91155	0	0.0884499
5	5	5_5	0	0.642797	0.357203
5	5	5_5	0	0.720102	0.279898
5	5	5_5	0	0.486858	0.513142
5	5	5_5	0	0.502057	0.497943
5	5	5_5	0	0.953535	0.0464652
5	5	5_5	0.991417	0	0.00858294
5	5	5_5	0	0.517149	0.482851
5	5	5_5	0	0.570744	0.429256
5	5	5_5	0	0.722275	0.277725
5	5	5_5	0	0.753689	0.246311
5	5	5_5	0	0.775634	0.224366
5	5	5_5	0	0.610497	0.389503
5	5	5_5	0	0.808402	0.191598
5	5	5_5	0	0.306585	0.693415
5	5	5_5	0	0.17263	0.82737
5	5	5_5	0	0.798425	0.201575
5	5	5_5	0	0.332639	0.667361
5	5	5_5	0	0.698906	0.301094
5	5	5_5	0	0.312097	0.687903
5	5	5_5	0	0.793591	0.206409
5	5	5_5	0	0.575901	0.424099
5	5	5_5	0	0.452393	0.547607
5	5	5_5	0	0.678244	0.321756
5	5	5_5	0	0.6957	0.3043
5	5	5_5	0	0.563421	0.436579
5	5	5_5	0.000107124	0.474772	0.525121
5	5	5_5	0.644748	0.000145476	0.355106
5	5	5_5	0	0.412807	0.587193
5	5	5_5	0	0.195705	0.804295
5	5	5_5	0	0.556777	0.443223
5	5	5_5	0.621885	0	0.378115
5	5	5_5	0.403512	0	0.596488
5	5	5_5	0	0.263401	0.736599
5	5	5_5	0	0.326095	0.673905
5	5	5_5	0.604153	0	0.395847
5	5	5_5	0	0.465733	0.534267
5	5	5_5	0	0.506764	0.493236
5	5	5_5	0	0.619199	0.380801
5	5	5_5	0.634218	0	0.365782
5	5	5_5	0	0.906239	0.0937613
5	5	5_5	0.775461	0.0138536	0.210685
5	5	5_5	0.378039	0	0.621961
5	5	5_5	0	0.431011	0.568989
5	5	5_5	0	0.482119	0.517881
5	5	5_5	0.521641	0	0.478359
5	5	5_5	0.889549	4.86784e-05	0.110403
5	5	5_5	0.930449	0	0.0695511
5	5	5_5	0	0.24518	0.75482
5	5	5_5	0.582595	0.405358	0.0120464
5	5	5_5	0.0155089	0.551397	0.433095
5	5	5_5	0	0.309202	0.690798
5	5	5_5	0.943238	0	0.0567625
5	5	5_5	0	0.230089	0.769911
5	5	5_5	0.675853	0	0.324147
5	5	5_5	0.675853	0	0.324147
5	5	5_5	0.571181	0.0126702	0.416149
5	5	5_5	0	0.488832	0.511168
5	5	5_5	0.360952	0	0.639048
5	5	5_5	0.373973	0.00773071	0.618296
5	5	5_5	0	0.820232	0.179768
5	5	5_5	0	0.370834	0.629166
5	5	5_5	0.35846	0	0.64154
5	5	5_5	0	0.28618	0.71382
5	5	5_5	0	0.596226	0.403774
5	5	5_5	0	0.185504	0.814496
5	5	5_5	0.453883	0	0.546117
5	5	5_5	0.541359	0.000232842	0.458409
5	5	5_5	0.657175	0	0.342825
5	5	5_5	0.371683	0	0.628317
5	5	5_5	0	0.791897	0.208103
5	5	5_5	0	0.337566	0.662434
5	5	5_5	0.640509	0.000900698	0.35859
5	5	5_5	0	0.26675	0.73325
5	5	5_5	0	0.231422	0.768578
5	5	5_5	0	0.404255	0.595745
5	5	5_5	0.00161943	0.302227	0.696154
5	5	5_5	0.256573	0.00137481	0.742052
5	5	5_5	0	0.21622	0.78378
5	5	5_5	0	0.264419	0.735581
5	5	5_5	0	0.295822	0.704178
5	5	5_5	0	0.482637	0.517363
5	5	5_5	0.329181	0	0.670819
5	5	5_5	0.394356	0	0.605644
5	5	5_5	0.865001	0.00220817	0.132791
5	5	5_5	0.754839	0.00549336	0.239667
5	5	5_5	0.690346	0	0.309654
5	5	5_5	0.158478	0.374085	0.467437
5	5	5_5	0	0.672289	0.327711
5	5	5_5	0.497314	0	0.502686
5	5	5_5	0.823058	0.000205662	0.176737
5	5	5_5	0	0.619062	0.380938
5	5	5_5	0.457204	0.00134156	0.541454
5	5	5_5	0.10213	0.647505	0.250365
5	5	5_5	0.275242	0.0434135	0.681345
5	5	5_5	0	0.0821137	0.917886
5	5	5_5	0	0.795785	0.204215
5	5	5_5	0	0.324144	0.675856
5	5	5_5	0	0.371515	0.628485
5	5	5_5	0	0.263905	0.736095
5	5	5_5	0	0.225116	0.774884
5	5	5_5	0.0141978	0.596971	0.388831
5	5	5_5	0	0.798074	0.201926
5	5	5_5	0.574389	0.0882719	0.337339
5	5	5_5	0.62822	0	0.37178
5	5	5_5	0.797481	4.5798e-05	0.202473
5	5	5_5	0.954595	0	0.0454055
5	5	5_5	0.573508	0.00373495	0.422757
5	5	5_5	0.603838	0.00219868	0.393964
5	5	5_5	0.996694	0.00247934	0.000826446
5	5	5_5	0	0.48481	0.51519
5	5	5_5	0.507289	0	0.492711
5	5	5_5	0.704803	0.00133407	0.293863
5	5	5_5	0	0.4885	0.5115
5	5	5_5	0.224514	0	0.775486
5	5	5_5	0.461121	0.000912117	0.537967
5	5	5_5	0.556503	0.039801	0.403696
5	5	5_5	0.540097	0.00547504	0.454428
5	5	5_5	0	0.427143	0.572857
5	5	5_5	0	0.269303	0.730697
5	5	5_5	0.289202	0.235792	0.475007
5	5	5_5	0	0.159823	0.840177
5	5	5_5	0	0.341387	0.658613
5	5	5_5	0	0.509482	0.490518
5	5	5_5	0	0.485117	0.514883
5	5	5_5	0	0.203725	0.796275
5	5	5_5	0.195234	0	0.804766
5	5	5_5	0.345248	0	0.654752
5	5	5_5	0	0.6078	0.3922
5	5	5_5	0	0.544743	0.455257
5	5	5_5	0.665876	0	0.334124
5	5	5_5	0.924127	0.000889065	0.0749836
5	5	5_5	0.981549	0.00283012	0.0156213
5	5	5_5	0.0235531	0	0.976447
5	5	5_5	0	0.497986	0.502014
5	5	5_5	0.466207	0.000846331	0.532946
5	5	5_5	0	0.251842	0.748158
5	5	5_5	0	0.381643	0.618357
5	5	5_5	0	0.33142	0.66858
5	5	5_5	0.458363	0.003474	0.538163
5	5	5_5	0.53496	0.000204144	0.464836
5	5	5_5	0	0.295547	0.704453
5	5	5_5	0.458455	0.00178513	0.53976
5	5	5_5	0.516173	0.231966	0.251861
5	5	5_5	0.373689	0	0.626311
5	5	5_5	0	0.77943	0.22057
5	5	5_5	0.558636	0.0132861	0.428078
5	5	5_5	7.88146e-05	0.435608	0.564313
5	5	5_5	0.555752	0	0.444248
5	5	5_5	0.646697	0.353253	4.97996e-05
5	5	5_5	0	0.300583	0.699417
5	5	5_5	0	0.935012	0.0649883
5	5	5_5	0	0.932827	0.0671729
5	5	5_5	0.353156	0.64652	0.000323608
5	5	5_5	0.688924	0	0.311076
5	5	5_5	0.722864	0	0.277136
5	5	5_5	0	0.660577	0.339423
5	5	5_5	0	0.465813	0.534187
5	5	5_5	0	0.395872	0.604128
5	5	5_5	0.987307	0	0.0126927
5	5	5_5	0.341268	0	0.658732
5	5	5_5	0.422676	0	0.577324
5	5	5_5	0	0.356407	0.643593
5	5	5_5	0.943566	0.0364599	0.0199739
5	5	5_5	0.7285	0	0.2715
5	5	5_5	0.437879	0.00346921	0.558651
5	5	5_5	0.618124	0	0.381876
5	5	5_5	0.726518	0.00497843	0.268503
5	5	5_5	0.553543	0	0.446457
5	5	5_5	0.519026	0	0.480974
5	5	5_5	0.60781	0.000361576	0.391828
5	5	5_5	0.50983	0	0.49017
5	5	5_5	0.780853	0	0.219147
5	5	5_5	2.23834e-05	0.797639	0.202338
5	5	5_5	0.884478	2.48203e-05	0.115497
5	5	5_5	0.335827	0.640654	0.023519
5	5	5_5	0.257371	0.000604522	0.742025
5	5	5_5	0.633191	0.000277675	0.366531
5	5	5_5	0.337977	0	0.662023
5	5	5_5	0	0.324969	0.675031
5	5	5_5	0.324358	0	0.675642
5	5	5_5	0	0.260302	0.739698
5	5	5_5	0	0.299595	0.700405
5	5	5_5	0	0.468354	0.531646
5	5	5_5	0	0.238272	0.761728
5	5	5_5	0	0.299448	0.700552
5	5	5_5	0	0.129902	0.870098
5	5	5_5	0	0.25452	0.74548
5	5	5_5	0.000104406	0.152746	0.84715
5	5	5_5	0.572155	0.000391083	0.427454
5	5	5_5	0	0.247506	0.752494
5	5	5_5	0.341307	0.00130817	0.657385
5	5	5_5	0.519763	0	0.480237
5	5	5_5	0.737715	0	0.262285
5	5	5_5	0.286825	0	0.713175
5	5	5_5	0	0.505432	0.494568
5	5	5_5	0	0.523906	0.476094
5	5	5_5	0	0.294189	0.705811
5	5	5_5	0	0.825314	0.174686
5	5	5_5	0	0.36333	0.63667
5	5	5_5	0.830774	0.163662	0.00556313
5	5	5_5	0	0.639257	0.360743
5	5	5_5	0.614697	0.000949146	0.384354
5	5	5_5	0.620073	0	0.379927
5	5	5_5	0.547613	0.443448	0.00893868
5	5	5_5	0.331107	0.411729	0.257163
5	5	5_5	0.290356	0	0.709644
5	5	5_5	0	0.801728	0.198272
5	5	5_5	0	0.58796	0.41204
5	5	5_5	0	0.425633	0.574367
5	5	5_5	0	0.676079	0.323921
5	5	5_5	0	0.4278	0.5722
5	5	5_5	0	0.136318	0.863682
5	5	5_5	0	0.306476	0.693524
5	5	5_5	0	0.539598	0.460402
5	5	5_5	0	0.626407	0.373593
5	5	5_5	0	0.517161	0.482839
5	5	5_5	0	0.719741	0.280259
5	5	5_5	0	0.160334	0.839666
5	5	5_5	0	0.910709	0.0892913
5	5	5_5	0	0.918407	0.081593
5	5	5_5	0	0.912251	0.0877488
5	5	5_5	0	0.984198	0.015802
5	5	5_5	0	0.439837	0.560163
5	5	5_5	0	0.648432	0.351568
5	5	5_5	0	0.436119	0.563881
5	5	5_5	0	0.410972	0.589028
5	5	5_5	0.437321	0	0.562679
5	5	5_5	0	0.615935	0.384065
5	5	5_5	0	0.545622	0.454378
5	5	5_5	0	0.355831	0.644169
5	5	5_5	0	0.568596	0.431404
5	5	5_5	0	0.304492	0.695508
5	5	5_5	0	0.80933	0.19067
5	5	5_5	0.860533	6.93692e-05	0.139397
5	5	5_5	0	0.334793	0.665207
5	5	5_5	0	0.407054	0.592946
5	5	5_5	0.623358	0	0.376642
5	5	5_5	0.515548	0	0.484452
5	5	5_5	0.269459	0.00370014	0.726841
5	5	5_5	0.801985	0.185279	0.0127362
5	5	5_5	0.459718	0	0.540282
5	5	5_5	0.453859	0	0.546141
5	5	5_5	0	0.60599	0.39401
5	5	5_5	0.431895	0	0.568105
5	5	5_5	0.001428	0.2572	0.741372
5	5	5_5	0.228014	0.110477	0.66151
5	5	5_5	0.372592	0	0.627408
5	5	5_5	0	0.697923	0.302077
5	5	5_5	0	0.290903	0.709097
5	5	5_5	0	0.671619	0.328381
5	5	5_5	0	0.506627	0.493373
5	5	5_5	0	0.308244	0.691756
5	5	5_5	0.349959	0	0.650041
5	5	5_5	0.556722	0	0.443278
5	5	5_5	0.978402	0.012239	0.00935925
5	5	5_5	0	0.286361	0.713639
5	5	5_5	0.990214	0	0.00978648
5	5	5_5	0	0.175698	0.824302
5	5	5_5	0	0.750065	0.249935
5	5	5_5	0	0.614477	0.385523
5	5	5_5	0	0.463794	0.536206
5	5	5_5	0	0.487153	0.512847
5	5	5_5	0.53387	0	0.46613
5	5	5_5	0	0.809555	0.190445
5	5	5_5	0	0.546987	0.453013
5	5	5_5	0	0.418653	0.581347
5	5	5_5	0.618078	0	0.381922
5	5	5_5	0	0.503633	0.496367
5	5	5_5	0	0.726796	0.273204
5	5	5_5	0	0.612265	0.387735
5	5	5_5	0	0.657682	0.342318
5	5	5_5	0	0.748497	0.251503
5	5	5_5	0.91934	0	0.0806599
5	5	5_5	0	0.402328	0.597672
5	5	5_5	0	0.270448	0.729552
5	5	5_5	0	0.385679	0.614321
5	5	5_5	0	0.413532	0.586468
5	5	5_5	0	0.326508	0.673492
5	5	5_5	0.542479	0.000121455	0.4574
5	5	5_5	0	0.600027	0.399973
5	5	5_5	0.549115	0	0.450885
5	5	5_5	0.000583665	0.353993	0.645424
5	5	5_5	0.711454	0	0.288546
5	5	5_5	0.752609	0	0.247391
5	5	5_5	0	0.393253	0.606747
5	5	5_5	0.93638	0	0.0636202
5	5	5_5	0	0.669537	0.330463
5	5	5_5	0.00229058	0.186659	0.811051
5	5	5_5	0.583047	0.00715485	0.409798
5	5	5_5	0.460467	0	0.539533
5	5	5_5	0.681622	0	0.318378
5	5	5_5	0	0.581372	0.418628
5	5	5_5	0.897039	0.0709523	0.0320085
5	5	5_5	0.914776	0.000835082	0.0843885
5	5	5_5	0.288678	0.00107315	0.710249
5	5	5_5	0	0.406406	0.593594
5	5	5_5	0	0.158891	0.841109
5	5	5_5	0	0.40948	0.59052
5	5	5_5	0	0.305176	0.694824
5	5	5_5	0	0.113267	0.886733
5	5	5_5	0	0.18276	0.81724
5	5	5_5	0	0.30929	0.69071
5	5	5_5	0	0.412013	0.587987
5	5	5_5	0	0.50459	0.49541
5	5	5_5	0	0.886671	0.113329
5	5	5_5	0	0.554547	0.445453
5	5	5_5	0	0.471193	0.528807
5	5	5_5	0	0.851142	0.148858
5	5	5_5	0	0.434783	0.565217
5	5	5_5	0	0.576185	0.423815
5	5	5_5	0	0.433974	0.566026
5	5	5_5	0	0.494584	0.505416
5	5	5_5	0	0.537441	0.462559
5	5	5_5	0	0.301164	0.698836
5	5	5_5	0	0.147572	0.852428
5	5	5_5	0	0.690032	0.309968
5	5	5_5	0	0.456402	0.543598
5	5	5_5	0	0.553307	0.446693
5	5	5_5	0.557475	0	0.442525
5	5	5_5	0	0.177005	0.822995
5	5	5_5	0	0.828665	0.171335
5	5	5_5	0	0.433158	0.566842
5	5	5_5	0	0.716672	0.283328
5	5	5_5	0	0.883443	0.116557
5	5	5_5	0	0.935048	0.064952
5	5	5_5	0	0.520364	0.479636
5	5	5_5	0	0.457807	0.542193
5	5	5_5	0.000150083	0.141753	0.858097
5	5	5_5	0	0.170591	0.829409
5	5	5_5	0.964267	0.00102093	0.0347116
5	5	5_5	0	0.305198	0.694802
5	5	5_5	0	0.259853	0.740147
5	5	5_5	0	0.663647	0.336353
5	5	5_5	0.780039	3.52671e-05	0.219926
5	5	5_5	0.916532	0	0.0834682
5	5	5_5	0.927404	0	0.0725957
5	5	5_5	0	0.863592	0.136408
5	5	5_5	0.916285	1.32042e-05	0.0837014
5	5	5_5	0.55243	0.0102511	0.437319
5	5	5_5	0.4825	0.0340893	0.483411
5	5	5_5	0.00884287	0	0.991157
5	5	5_5	0	0.539695	0.460305
5	5	5_5	0.868387	0	0.131613
5	5	5_5	0.871936	0.116043	0.0120208
5	5	5_5	0.984855	0	0.0151451
5	5	5_5	0.929379	0	0.0706211
5	5	5_5	0.825259	0.162944	0.0117972
5	5	5_5	0.455086	0.000505817	0.544408
5	5	5_5	0.484886	0	0.515114
5	5	5_5	0	0.481499	0.518501
5	5	5_5	0	0.25522	0.74478
5	5	5_5	0	0.642523	0.357477
5	5	5_5	0	0.314331	0.685669
5	5	5_5	0.550929	0	0.449071
5	5	5_5	0	0.595506	0.404494
5	5	5_5	0	0.55463	0.44537
5	5	5_5	0	0.863761	0.136239
5	5	5_5	0	0.597575	0.402425
5	5	5_5	0	0.266534	0.733466
5	5	5_5	0.327787	0	0.672213
5	5	5_5	0	0.411436	0.588564
5	5	5_5	0.460539	0	0.539461
5	5	5_5	0.615356	0	0.384644
5	5	5_5	0.553764	0	0.446236
5	5	5_5	0	0.379231	0.620769
5	5	5_5	0	0.174437	0.825563
5	5	5_5	0.274638	0.465259	0.260103
5	5	5_5	0.344541	0.396156	0.259303
5	5	5_5	0.625777	0.00018843	0.374034
5	5	5_5	0.000174004	0.577867	0.421959
5	5	5_5	0	0.28476	0.71524
5	5	5_5	0	0.304788	0.695212
5	5	5_5	0	0.259937	0.740063
5	5	5_5	0.744013	0.00372539	0.252262
5	5	5_5	0.487153	0	0.512847
5	5	5_5	0	0.325307	0.674693
5	5	5_5	0	0.470279	0.529721
5	5	5_5	0	0.46063	0.53937
5	5	5_5	0	0.427728	0.572272
5	5	5_5	0	0.597079	0.402921
5	5	5_5	0	0.578907	0.421093
5	5	5_5	0.605333	0	0.394667
5	5	5_5	0	0.417266	0.582734
5	5	5_5	0	0.401531	0.598469
5	5	5_5	0.437193	0.00508363	0.557724
5	5	5_5	0.00433263	0.372607	0.623061
5	5	5_5	0	0.643764	0.356236
5	5	5_5	0.984234	0	0.0157658
5	5	5_5	0	0.602484	0.397516
5	5	5_5	0	0.189351	0.810649
5	5	5_5	0	0.906797	0.0932035
5	5	5_5	0	0.375912	0.624088
5	5	5_5	0	0.621259	0.378741
5	5	5_5	0	0.217994	0.782006
5	5	5_5	0	0.176232	0.823768
5	5	5_5	0.436871	0	0.563129
5	5	5_5	0	0.25089	0.74911
5	5	5_5	0	0.230738	0.769262
5	5	5_5	0	0.959321	0.0406787
5	5	5_5	0	0.985439	0.0145614
5	5	5_5	0	0.28337	0.71663
5	5	5_5	0.215899	0	0.784101
5	5	5_5	0	0.72144	0.27856
5	5	5_5	0	0.505859	0.494141
5	5	5_5	0.149537	0.766549	0.0839145
5	5	5_5	0.275836	0.31243	0.411733
5	5	5_5	0	0.154677	0.845323
5	5	5_5	0.00113621	0.0908301	0.908034
5	5	5_5	7.53608e-05	0.336599	0.663326
5	5	5_5	0	0.350518	0.649482
5	5	5_5	0.446596	0.398956	0.154448
5	5	5_5	0.708618	0.000479444	0.290903
5	5	5_5	0	0.397437	0.602563
5	5	5_5	0	0.459431	0.540569
5	5	5_5	0	0.657979	0.342021
5	5	5_5	0	0.657274	0.342726
5	5	5_5	0.108408	0.864195	0.0273973
5	5	5_5	0.141597	0.0177625	0.840641
5	5	5_5	0.458034	0.00613968	0.535826
5	5	5_5	0	0.226617	0.773383
5	5	5_5	0	0.350709	0.649291
5	5	5_5	0.52654	0	0.47346
5	5	5_5	0.384597	0	0.615403
5	5	5_5	0.847903	0.00417763	0.147919
5	5	5_5	0.66652	0.0517508	0.281729
5	5	5_5	0.359948	0	0.640052
5	5	5_5	0	0.492446	0.507554
5	5	5_5	0.585205	0	0.414795
5	5	5_5	0	0.463237	0.536763
5	5	5_5	0	0.270144	0.729856
5	5	5_5	0	0.215016	0.784984
5	5	5_5	0	0.209368	0.790632
5	5	5_5	0	0.630549	0.369451
5	5	5_5	0	0.323319	0.676681
5	5	5_5	0	0.397994	0.602006
5	5	5_5	0.680124	0	0.319876
5	5	5_5	0.596185	0	0.403815
5	5	5_5	0.060109	0.316806	0.623085
5	5	5_5	0.252369	0	0.747631
5	5	5_5	0	0.361595	0.638405
5	5	5_5	0.00183595	0.321469	0.676695
5	5	5_5	0	0.926269	0.0737308
5	5	5_5	0.475938	0	0.524062
5	5	5_5	0.582126	0	0.417874
5	5	5_5	0	0.15802	0.84198
5	5	5_5	0	0.288757	0.711243
5	5	5_5	0	0.532294	0.467706
5	5	5_5	0.594683	0	0.405317
5	5	5_5	0.000252037	0.816349	0.183399
5	5	5_5	0.852262	0	0.147738
5	5	5_5	0	0.625482	0.374518
5	5	5_5	0	0.603881	0.396119
5	5	5_5	0	0.77225	0.22775
5	5	5_5	0	0.452192	0.547808
5	5	5_5	0	0.808585	0.191415
5	5	5_5	0.999883	0	0.000116886
5	5	5_5	0.163404	0	0.836596
5	5	5_5	0.647625	3.17712e-05	0.352343
5	5	5_5	0.721996	0	0.278004
5	5	5_5	0.782702	0	0.217298
5	5	5_5	0.496405	0	0.503595
5	5	5_5	0.606481	0	0.393519
5	5	5_5	0.775368	3.73701e-05	0.224595
5	5	5_5	0.575637	0.00954897	0.414814
5	5	5_5	0.322094	0.603724	0.0741827
5	5	5_5	0.775846	0	0.224154
5	5	5_5	0.579392	0	0.420608
5	5	5_5	0.706481	3.54748e-05	0.293483
5	5	5_5	0.957356	0	0.0426439
5	5	5_5	0.312664	0.686975	0.000361043
5	5	5_5	0.479511	0.50924	0.011249
5	5	5_5	0.286977	0	0.713023
5	5	5_5	0.43453	0.000590024	0.56488
5	5	5_5	0.454923	0.0128421	0.532235
5	5	5_5	0.41723	0	0.58277
5	5	5_5	0.521722	0	0.478278
5	5	5_5	0	0.48847	0.51153
5	5	5_5	0.996637	0	0.00336323
5	5	5_5	0	0.533555	0.466445
5	5	5_5	0	0.327175	0.672825
5	5	5_5	0	0.429892	0.570108
5	5	5_5	0	0.233728	0.766272
5	5	5_5	0	0.406858	0.593142
5	5	5_5	0	0.477591	0.522409
5	5	5_5	0.450501	0	0.549499
5	5	5_5	0	0.19376	0.80624
5	5	5_5	0	0.209506	0.790494
5	5	5_5	0	0.131109	0.868891
5	5	5_5	0.076783	0.854628	0.0685888
5	5	5_5	0	0.606043	0.393957
5	5	5_5	0	0.306931	0.693069
5	5	5_5	0	0.322611	0.677389
5	5	5_5	0	0.344677	0.655323
5	5	5_5	0	0.419148	0.580852
5	5	5_5	0	0.420759	0.579241
5	5	5_5	0	0.260606	0.739394
5	5	5_5	0.486654	0	0.513346
5	5	5_5	0	0.61186	0.38814
5	5	5_5	0	0.615349	0.384651
5	5	5_5	0	0.369039	0.630961
5	5	5_5	0	0.390857	0.609143
5	5	5_5	0	0.817066	0.182934
5	5	5_5	0	0.402723	0.597277
5	5	5_5	0	0.849033	0.150967
5	5	5_5	0	0.698077	0.301923
5	5	5_5	0	0.710498	0.289502
5	5	5_5	0	0.455799	0.544201
5	5	5_5	0	0.387052	0.612948
5	5	5_5	0	0.390549	0.609451
5	5	5_5	0	0.219317	0.780683
5	5	5_5	0	0.368404	0.631596
5	5	5_5	0	0.324949	0.675051
5	5	5_5	0	0.646535	0.353465
5	5	5_5	0	0.512909	0.487091
5	5	5_5	0	0.511399	0.488601
5	5	5_5	0	0.56526	0.43474
5	5	5_5	0	0.658042	0.341958
5	5	5_5	0	0.864286	0.135714
5	5	5_5	0	0.810761	0.189239
5	5	5_5	0	0.534038	0.465962
5	5	5_5	0	0.657717	0.342283
5	5	5_5	0	0.506148	0.493852
5	5	5_5	0	0.685258	0.314742
5	5	5_5	0	0.397947	0.602053
5	5	5_5	0.612974	0	0.387026
5	5	5_5	0	0.269921	0.730079
5	5	5_5	0.806452	0	0.193548
5	5	5_5	0.308368	0.00745863	0.684174
5	5	5_5	0	0.723147	0.276853
5	5	5_5	0	0.377173	0.622827
5	5	5_5	0.640945	0	0.359055
5	5	5_5	0.463387	0.0416324	0.494981
5	5	5_5	0	0.664695	0.335305
5	5	5_5	0	0.383758	0.616242
5	5	5_5	0	0.260046	0.739954
5	5	5_5	0	0.180264	0.819736
5	5	5_5	0	0.630752	0.369248
5	5	5_5	0.333514	0	0.666486
5	5	5_5	0	0.695887	0.304113
5	5	5_5	0	0.862047	0.137953
5	5	5_5	0	0.806863	0.193137
5	5	5_5	0	0.812849	0.187151
5	5	5_5	0.881146	0.000477327	0.118377
5	5	5_5	0	0.917088	0.0829123
5	5	5_5	0	0.332527	0.667473
5	5	5_5	0.605084	0	0.394916
5	5	5_5	0.678106	3.05316e-05	0.321864
5	5	5_5	0.373412	0.380723	0.245865
5	5	5_5	0	0.174207	0.825793
5	5	5_5	0.405217	0.565407	0.029376
5	5	5_5	0.884166	0.00952381	0.10631
5	5	5_5	0	0.183395	0.816605
5	5	5_5	0	0.508727	0.491273
5	5	5_5	0.756918	0	0.243082
5	5	5_5	0	0.473586	0.526414
5	5	5_5	0	0.509811	0.490189
5	5	5_5	0	0.526895	0.473105
5	5	5_5	0	0.615751	0.384249
5	5	5_5	0	0.862597	0.137403
5	5	5_5	0	0.532858	0.467142
5	5	5_5	0	0.415995	0.584005
5	5	5_5	0.786582	0	0.213418
5	5	5_5	0	0.42592	0.57408
5	5	5_5	0	0.257708	0.742292
5	5	5_5	0.513029	0	0.486971
5	5	5_5	0	0.292556	0.707444
5	5	5_5	0	0.25156	0.74844
5	5	5_5	0	0.200268	0.799732
5	5	5_5	0	0.519711	0.480289
5	5	5_5	0	0.283736	0.716264
5	5	5_5	0.657627	0	0.342373
5	5	5_5	0	0.236184	0.763816
5	5	5_5	0	0.228542	0.771458
5	5	5_5	0.377404	0	0.622596
5	5	5_5	0.758575	0	0.241425
5	5	5_5	0.744269	0.000154637	0.255577
5	5	5_5	0.902766	0	0.0972337
5	5	5_5	0.524341	0	0.475659
5	5	5_5	0.662336	0.0396285	0.298035
5	5	5_5	0.457112	0	0.542888
5	5	5_5	0.0413787	0.337474	0.621147
5	5	5_5	0.330478	0.0555318	0.61399
5	5	5_5	0.456564	0.127358	0.416078
5	5	5_5	0.99198	0.00802005	0
5	5	5_5	0.217653	0.780257	0.0020903
5	5	5_5	0.5336	0	0.4664
5	5	5_5	0.663421	0	0.336579
5	5	5_5	0	0.263963	0.736037
5	5	5_5	0.689883	0	0.310117
5	5	5_5	0	0.484682	0.515318
5	5	5_5	0.559156	0	0.440844
5	5	5_5	0	0.417114	0.582886
5	5	5_5	0.677418	0	0.322582
5	5	5_5	0.657371	0	0.342629
5	5	5_5	0.230463	0.21229	0.557247
5	5	5_5	0	0.629105	0.370895
5	5	5_5	0.807087	0	0.192913
5	5	5_5	0.751184	0.020557	0.228259
5	5	5_5	0.90949	0.00102055	0.0894896
5	5	5_5	0.912144	0.0229079	0.0649484
5	5	5_5	0.684896	0	0.315104
5	5	5_5	0	0.13625	0.86375
5	5	5_5	0.641421	0.000252876	0.358326
5	5	5_5	0.482129	0	0.517871
5	5	5_5	0.697769	0.249257	0.0529732
5	5	5_5	0.524011	0.00539024	0.470599
5	5	5_5	0.569403	0.229605	0.200991
5	5	5_5	0.689814	0.193044	0.117142
5	5	5_5	0.65943	0.000245519	0.340325
5	5	5_5	0.889372	3.24399e-05	0.110596
5	5	5_5	0.864065	0.00657954	0.129356
5	5	5_5	0.912978	0.0507907	0.0362314
5	5	5_5	0.0413172	0.831955	0.126728
5	5	5_5	0.820578	0	0.179422
5	5	5_5	0.346168	0.594358	0.0594734
5	5	5_5	0.514538	0.30013	0.185331
5	5	5_5	0.866967	0.00681704	0.126216
5	5	5_5	0.741769	0.00299312	0.255238
5	5	5_5	0.585404	0.0234266	0.39117
5	5	5_5	0.817239	0	0.182761
5	5	5_5	0.785055	0	0.214945
5	5	5_5	0.798949	0.000597911	0.200453
5	5	5_5	0.612601	0	0.387399
5	5	5_5	0.864323	0	0.135677
5	5	5_5	0	0.650705	0.349295
5	5	5_5	0.755296	0	0.244704
5	5	5_5	0	0.210702	0.789298
5	5	5_5	0.543136	0	0.456864
5	5	5_5	0	0.379209	0.620791
5	5	5_5	0	0.401749	0.598251
5	5	5_5	0	0.415668	0.584332
5	5	5_5	0.692394	0	0.307606
5	5	5_5	0	0.333875	0.666125
5	5	5_5	0	0.155216	0.844784
5	5	5_5	0	0.639634	0.360366
5	5	5_5	0.811624	0	0.188376
5	5	5_5	0.394173	0.589334	0.0164934
5	5	5_5	0.658672	0.00321611	0.338112
5	5	5_5	0.76188	0.0486712	0.189448
5	5	5_5	0.418064	0.23582	0.346116
5	5	5_5	0.639545	0	0.360455
5	5	5_5	0.542867	0	0.457133
5	5	5_5	0.498684	0.12868	0.372636
5	5	5_5	0.609675	0	0.390325
5	5	5_5	0.141929	0.552974	0.305097
5	5	5_5	0.000750139	0.210039	0.789211
5	5	5_5	0.824798	0.00402066	0.171182
5	5	5_5	0.915344	0.0267844	0.057872
5	5	5_5	0.0225318	0.567072	0.410396
5	5	5_5	0.578323	0	0.421677
5	5	5_5	0	0.181171	0.818829
5	5	5_5	0	0.892121	0.107879
5	5	5_5	0.995931	0	0.00406918
5	5	5_5	0.647424	0.0129912	0.339585
5	5	5_5	0.990183	0	0.00981658
5	5	5_5	0	0.181304	0.818696
5	5	5_5	0	0.28438	0.71562
5	5	5_5	0	0.759561	0.240439
5	5	5_5	0.449224	0	0.550776
5	5	5_5	0	0.573256	0.426744
5	5	5_5	0	0.493407	0.506593
5	5	5_5	0.498598	0	0.501402
5	5	5_5	0.501359	0	0.498641
5	5	5_5	0	0.634506	0.365494
5	5	5_5	0.866485	0.00557345	0.127942
5	5	5_5	0.87749	0	0.12251
5	5	5_5	0.367695	0	0.632305
5	5	5_5	0	0.426698	0.573302
5	5	5_5	0	0.728484	0.271516
5	5	5_5	0.51348	0.132849	0.353671
5	5	5_5	0.247597	0.139049	0.613354
5	5	5_5	0.572812	0	0.427188
5	5	5_5	0	0.888361	0.111639
5	5	5_5	0	0.256741	0.743259
5	5	5_5	0.68541	0	0.31459
5	5	5_5	0.39914	0	0.60086
5	5	5_5	0	0.701195	0.298805
5	5	5_5	0	0.656378	0.343622
5	5	5_5	0	0.638385	0.361615
5	5	5_5	0	0.568133	0.431867
5	5	5_5	0	0.440183	0.559817
5	10	5_10	0	0.464073	0.535927
5	10	5_10	0	0.314885	0.685115
5	10	5_10	0	0.472541	0.527459
5	10	5_10	0	0.496282	0.503718
5	10	5_10	0	0.38471	0.61529
5	10	5_10	0	0.590852	0.409148
5	10	5_10	0	0.627069	0.372931
5	10	5_10	0	0.513568	0.486432
5	10	5_10	0	0.767735	0.232265
5	10	5_10	0	0.660773	0.339227
5	10	5_10	0	0.663432	0.336568
5	10	5_10	0	0.381568	0.618432
5	10	5_10	0	0.29069	0.70931
5	10	5_10	0	0.42925	0.57075
5	10	5_10	0	0.652084	0.347916
5	10	5_10	0	0.766468	0.233532
5	10	5_10	0	0.649679	0.350321
5	10	5_10	0	0.510013	0.489987
5	10	5_10	0	0.707018	0.292982
5	10	5_10	0	0.669259	0.330741
5	10	5_10	0	0.551956	0.448044
5	10	5_10	0	0.688675	0.311325
5	10	5_10	0	0.716536	0.283464
5	10	5_10	0	0.568882	0.431118
5	10	5_10	0.516171	0	0.483829
5	10	5_10	0.292241	0	0.707759
5	10	5_10	0	0.551019	0.448981
5	10	5_10	0	0.584341	0.415659
5	10	5_10	0.242961	0.000209539	0.75683
5	10	5_10	0.91446	0.00448065	0.0810591
5	10	5_10	0.732924	0	0.267076
5	10	5_10	0	0.749667	0.250333
5	10	5_10	0.927623	0.000403666	0.0719729
5	10	5_10	0	0.572482	0.427518
5	10	5_10	0	0.80331	0.19669
5	10	5_10	0	0.819804	0.180196
5	10	5_10	0.333584	0.022448	0.643968
5	10	5_10	8.0707e-05	0.373068	0.626851
5	10	5_10	0	0.33984	0.66016
5	10	5_10	0	0.463346	0.536654
5	10	5_10	0.478791	0	0.521209
5	10	5_10	0	0.699351	0.300649
5	10	5_10	0	0.775188	0.224812
5	10	5_10	0	0.515441	0.484559
5	10	5_10	0	0.764214	0.235786
5	10	5_10	0	0.682912	0.317088
5	10	5_10	0.653892	0	0.346108
5	10	5_10	0	0.659391	0.340609
5	10	5_10	0	0.374035	0.625965
5	10	5_10	0	0.831986	0.168014
5	10	5_10	0	0.874138	0.125862
5	10	5_10	0	0.888422	0.111578
5	10	5_10	0.614658	0.142838	0.242505
5	10	5_10	0.717472	0.166443	0.116085
5	10	5_10	0.240781	0.0959886	0.66323
5	10	5_10	0.524727	0.100258	0.375015
5	10	5_10	0.408275	0.448517	0.143208
5	10	5_10	0.446304	0.40662	0.147075
5	10	5_10	0	0.227284	0.772716
5	10	5_10	0	0.158604	0.841396
5	10	5_10	0	0.408624	0.591376
5	10	5_10	0	0.358348	0.641652
5	10	5_10	0	0.243825	0.756175
5	10	5_10	0	0.590259	0.409741
5	10	5_10	0.0785463	0.673544	0.247909
5	10	5_10	0	0.24305	0.75695
5	10	5_10	0	0.204661	0.795339
5	10	5_10	0	0.125872	0.874128
5	10	5_10	0	0.322178	0.677822
5	10	5_10	0.187853	0.799425	0.0127219
5	10	5_10	0.338725	0.658994	0.00228097
5	10	5_10	0	0.450388	0.549612
5	10	5_10	0.542547	0	0.457453
5	10	5_10	0.687626	0	0.312374
5	10	5_10	0.65918	0.311523	0.0292973
5	10	5_10	0.601085	0.00144609	0.397469
5	10	5_10	0.504845	0	0.495155
5	10	5_10	0.637823	0.000853561	0.361323
5	10	5_10	0.669866	0	0.330134
5	10	5_10	0	0.460516	0.539484
5	10	5_10	0	0.36166	0.63834
5	10	5_10	0	0.379907	0.620093
5	10	5_10	0	0.690261	0.309739
5	10	5_10	0	0.822994	0.177006
5	10	5_10	0	0.464527	0.535473
5	10	5_10	0	0.668774	0.331226
5	10	5_10	0	0.652339	0.347661
5	10	5_10	0	0.507268	0.492732
5	10	5_10	0	0.580261	0.419739
5	10	5_10	0	0.657329	0.342671
5	10	5_10	0	0.272817	0.727183
5	10	5_10	0	0.773504	0.226496
5	10	5_10	0	0.850193	0.149807
5	10	5_10	0	0.871689	0.128311
5	10	5_10	0	0.533401	0.466599
5	10	5_10	0	0.907231	0.0927685
5	10	5_10	0	0.869153	0.130847
5	10	5_10	0.000945626	0.54082	0.458235
5	10	5_10	0	0.39114	0.60886
5	10	5_10	0	0.374492	0.625508
5	10	5_10	0.574358	0.00100427	0.424638
5	10	5_10	0.753927	0	0.246073
5	10	5_10	0.777504	0	0.222496
5	10	5_10	0	0.561613	0.438387
5	10	5_10	0	0.377561	0.622439
5	10	5_10	0	0.637004	0.362996
5	10	5_10	0.649741	0	0.350259
5	10	5_10	0.537422	0.00357663	0.459001
5	10	5_10	0.547594	0.00117647	0.45123
5	10	5_10	0.518943	0	0.481057
5	10	5_10	0	0.209398	0.790602
5	10	5_10	0	0.29067	0.70933
5	10	5_10	0.748705	0	0.251295
5	10	5_10	0.215119	0	0.784881
5	10	5_10	0	0.517127	0.482873
5	10	5_10	0	0.537346	0.462654
5	10	5_10	0	0.478225	0.521775
5	10	5_10	0.176964	0.402275	0.420761
5	10	5_10	0	0.547386	0.452614
5	10	5_10	0	0.448271	0.551729
5	10	5_10	0	0.429167	0.570833
5	10	5_10	0	0.728894	0.271106
5	10	5_10	0.972839	0.0026559	0.0245051
5	10	5_10	0.0102663	0.776467	0.213267
5	10	5_10	0	0.302489	0.697511
5	10	5_10	0.317146	0.549869	0.132985
5	10	5_10	0.248281	0	0.751719
5	10	5_10	0.286854	0.608536	0.104609
5	10	5_10	0	0.84139	0.15861
5	10	5_10	0	0.701531	0.298469
5	10	5_10	0	0.749973	0.250027
5	10	5_10	0	0.975553	0.0244466
5	10	5_10	0	0.464849	0.535151
5	10	5_10	0.598717	0.00332621	0.397957
5	10	5_10	0	0.328451	0.671549
5	10	5_10	0	0.571403	0.428597
5	10	5_10	0.117044	0.816244	0.0667122
5	10	5_10	0.824772	0.122952	0.0522764
5	10	5_10	0.939014	8.93945e-06	0.0609769
5	10	5_10	0	0.693374	0.306626
5	10	5_10	0.785874	0.0976714	0.116454
5	10	5_10	0.109459	0.889978	0.000563164
5	10	5_10	0.91155	0	0.0884499
5	10	5_10	0	0.642797	0.357203
5	10	5_10	0	0.720102	0.279898
5	10	5_10	0	0.486858	0.513142
5	10	5_10	0	0.502057	0.497943
5	10	5_10	0	0.953535	0.0464652
5	10	5_10	0	0.87243	0.12757
5	10	5_10	0	0.410986	0.589014
5	10	5_10	0	0.93947	0.0605303
5	10	5_10	0	0.96811	0.0318898
5	10	5_10	0	0.972766	0.0272343
5	10	5_10	0	0.975818	0.0241816
5	10	5_10	0	0.948176	0.0518241
5	10	5_10	0	0.642063	0.357937
5	10	5_10	0	0.444308	0.555692
5	10	5_10	0	0.273952	0.726048
5	10	5_10	0	0.97883	0.0211702
5	10	5_10	0	0.474064	0.525936
5	10	5_10	0	0.807606	0.192394
5	10	5_10	0	0.450687	0.549313
5	10	5_10	0	0.714675	0.285325
5	10	5_10	0	0.800887	0.199113
5	10	5_10	0	0.349891	0.650109
5	10	5_10	0	0.578642	0.421358
5	10	5_10	0	0.598301	0.401699
5	10	5_10	0	0.456745	0.543255
5	10	5_10	0	0.370684	0.629316
5	10	5_10	0	0.295871	0.704129
5	10	5_10	0	0.412807	0.587193
5	10	5_10	0	0.418854	0.581146
5	10	5_10	0	0.556777	0.443223
5	10	5_10	0	0.529326	0.470674
5	10	5_10	0	0.323585	0.676415
5	10	5_10	0	0.392711	0.607289
5	10	5_10	0	0.738231	0.261769
5	10	5_10	0	0.778814	0.221186
5	10	5_10	0	0.83554	0.16446
5	10	5_10	0	0.588631	0.411369
5	10	5_10	0	0.698237	0.301763
5	10	5_10	0	0.474373	0.525627
5	10	5_10	0	0.906239	0.0937613
5	10	5_10	0.775461	0.0138536	0.210685
5	10	5_10	0.378039	0	0.621961
5	10	5_10	0	0.431011	0.568989
5	10	5_10	0	0.639349	0.360651
5	10	5_10	0.521641	0	0.478359
5	10	5_10	0.889549	4.86784e-05	0.110403
5	10	5_10	0.930449	0	0.0695511
5	10	5_10	0	0.24518	0.75482
5	10	5_10	0.582595	0.405358	0.0120464
5	10	5_10	0.0155089	0.551397	0.433095
5	10	5_10	0	0.309202	0.690798
5	10	5_10	0.943238	0	0.0567625
5	10	5_10	0	0.230089	0.769911
5	10	5_10	0.675853	0	0.324147
5	10	5_10	0.675853	0	0.324147
5	10	5_10	0.571181	0.0126702	0.416149
5	10	5_10	0	0.488832	0.511168
5	10	5_10	0	0.556578	0.443422
5	10	5_10	0	0.532372	0.467628
5	10	5_10	0	0.820232	0.179768
5	10	5_10	0	0.648514	0.351486
5	10	5_10	0.35846	0	0.64154
5	10	5_10	0	0.262209	0.737791
5	10	5_10	0	0.822141	0.177859
5	10	5_10	0	0.472045	0.527955
5	10	5_10	0.453883	0	0.546117
5	10	5_10	0.541359	0.000232842	0.458409
5	10	5_10	0	0.286436	0.713564
5	10	5_10	0	0.489837	0.510163
5	10	5_10	0	0.791897	0.208103
5	10	5_10	0	0.337566	0.662434
5	10	5_10	0.640509	0.000900698	0.35859
5	10	5_10	0	0.302333	0.697667
5	10	5_10	0	0.838699	0.161301
5	10	5_10	0	0.447	0.553
5	10	5_10	0	0.56734	0.43266
5	10	5_10	0	0.437518	0.562482
5	10	5_10	0	0.247337	0.752663
5	10	5_10	0	0.264419	0.735581
5	10	5_10	0	0.558507	0.441493
5	10	5_10	0	0.737478	0.262522
5	10	5_10	0	0.312263	0.687737
5	10	5_10	0.00072881	0.628963	0.370308
5	10	5_10	0.865001	0.00220817	0.132791
5	10	5_10	0.754839	0.00549336	0.239667
5	10	5_10	0.690346	0	0.309654
5	10	5_10	0	0.306395	0.693605
5	10	5_10	0	0.672289	0.327711
5	10	5_10	0.497314	0	0.502686
5	10	5_10	0.823058	0.000205662	0.176737
5	10	5_10	0	0.619062	0.380938
5	10	5_10	0	0.53335	0.46665
5	10	5_10	0	0.875669	0.124331
5	10	5_10	0	0.524538	0.475462
5	10	5_10	0	0.503058	0.496942
5	10	5_10	0	0.863588	0.136412
5	10	5_10	0	0.71846	0.28154
5	10	5_10	0	0.758762	0.241238
5	10	5_10	0	0.824686	0.175314
5	10	5_10	0	0.607194	0.392806
5	10	5_10	0	0.711283	0.288717
5	10	5_10	0	0.929024	0.0709762
5	10	5_10	0	0.905091	0.0949094
5	10	5_10	0.62822	0	0.37178
5	10	5_10	0.797481	4.5798e-05	0.202473
5	10	5_10	0.954595	0	0.0454055
5	10	5_10	0.573508	0.00373495	0.422757
5	10	5_10	0.603838	0.00219868	0.393964
5	10	5_10	0.996694	0.00247934	0.000826446
5	10	5_10	0	0.48481	0.51519
5	10	5_10	0.507289	0	0.492711
5	10	5_10	0.704803	0.00133407	0.293863
5	10	5_10	0	0.4885	0.5115
5	10	5_10	0	0.264107	0.735893
5	10	5_10	0.461121	0.000912117	0.537967
5	10	5_10	0.463542	0.200197	0.33626
5	10	5_10	0.208	0.619938	0.172062
5	10	5_10	0	0.649863	0.350137
5	10	5_10	0	0.236331	0.763669
5	10	5_10	0.289202	0.235792	0.475007
5	10	5_10	0	0.110263	0.889737
5	10	5_10	0	0.605578	0.394422
5	10	5_10	0	0.403577	0.596423
5	10	5_10	0	0.38035	0.61965
5	10	5_10	0	0.203725	0.796275
5	10	5_10	0	0.366404	0.633596
5	10	5_10	0.345248	0	0.654752
5	10	5_10	0	0.683375	0.316625
5	10	5_10	0	0.624971	0.375029
5	10	5_10	0.665876	0	0.334124
5	10	5_10	0.924127	0.000889065	0.0749836
5	10	5_10	0.981549	0.00283012	0.0156213
5	10	5_10	0	0.410119	0.589881
5	10	5_10	0	0.497986	0.502014
5	10	5_10	0	0.459092	0.540908
5	10	5_10	0	0.392644	0.607356
5	10	5_10	0	0.65894	0.34106
5	10	5_10	0	0.598834	0.401166
5	10	5_10	0.458363	0.003474	0.538163
5	10	5_10	0.53496	0.000204144	0.464836
5	10	5_10	0	0.510838	0.489162
5	10	5_10	0.458455	0.00178513	0.53976
5	10	5_10	0	0.335869	0.664131
5	10	5_10	0.373689	0	0.626311
5	10	5_10	0	0.921278	0.0787223
5	10	5_10	0	0.484975	0.515025
5	10	5_10	0	0.386953	0.613047
5	10	5_10	0.00188313	0.248463	0.749654
5	10	5_10	0.646697	0.353253	4.97996e-05
5	10	5_10	0	0.437311	0.562689
5	10	5_10	0	0.962988	0.0370123
5	10	5_10	0	0.961705	0.038295
5	10	5_10	0.353156	0.64652	0.000323608
5	10	5_10	0.688924	0	0.311076
5	10	5_10	0.722864	0	0.277136
5	10	5_10	0	0.660577	0.339423
5	10	5_10	0	0.465813	0.534187
5	10	5_10	0	0.395872	0.604128
5	10	5_10	0	0.717397	0.282603
5	10	5_10	0.341268	0	0.658732
5	10	5_10	0.422676	0	0.577324
5	10	5_10	0	0.356407	0.643593
5	10	5_10	0.943566	0.0364599	0.0199739
5	10	5_10	0.7285	0	0.2715
5	10	5_10	0.437879	0.00346921	0.558651
5	10	5_10	0.618124	0	0.381876
5	10	5_10	0.726518	0.00497843	0.268503
5	10	5_10	0.553543	0	0.446457
5	10	5_10	0.519026	0	0.480974
5	10	5_10	0.60781	0.000361576	0.391828
5	10	5_10	0	0.376905	0.623095
5	10	5_10	0.780853	0	0.219147
5	10	5_10	2.23834e-05	0.797639	0.202338
5	10	5_10	0.884478	2.48203e-05	0.115497
5	10	5_10	0.335827	0.640654	0.023519
5	10	5_10	0.257371	0.000604522	0.742025
5	10	5_10	0.633191	0.000277675	0.366531
5	10	5_10	0	0.556423	0.443577
5	10	5_10	0	0.531242	0.468758
5	10	5_10	0	0.571932	0.428068
5	10	5_10	0	0.371669	0.628331
5	10	5_10	0	0.637936	0.362064
5	10	5_10	0	0.674676	0.325324
5	10	5_10	0	0.238272	0.761728
5	10	5_10	0	0.640231	0.359769
5	10	5_10	0	0.5743	0.4257
5	10	5_10	0	0.587017	0.412983
5	10	5_10	0	0.619799	0.380201
5	10	5_10	0	0.704543	0.295457
5	10	5_10	0	0.577944	0.422056
5	10	5_10	0	0.275455	0.724545
5	10	5_10	0.519763	0	0.480237
5	10	5_10	0.737715	0	0.262285
5	10	5_10	0.286825	0	0.713175
5	10	5_10	0	0.505432	0.494568
5	10	5_10	0	0.523906	0.476094
5	10	5_10	0	0.294189	0.705811
5	10	5_10	0	0.825314	0.174686
5	10	5_10	0	0.36333	0.63667
5	10	5_10	0.830774	0.163662	0.00556313
5	10	5_10	0	0.987258	0.0127423
5	10	5_10	0.614697	0.000949146	0.384354
5	10	5_10	0.000713937	0.462368	0.536918
5	10	5_10	0.547613	0.443448	0.00893868
5	10	5_10	0.331107	0.411729	0.257163
5	10	5_10	0	0.405566	0.594434
5	10	5_10	0	0.801728	0.198272
5	10	5_10	0	0.58796	0.41204
5	10	5_10	0	0.715026	0.284974
5	10	5_10	0	0.876037	0.123963
5	10	5_10	0	0.716827	0.283173
5	10	5_10	0	0.620489	0.379511
5	10	5_10	0	0.385421	0.614579
5	10	5_10	0	0.624518	0.375482
5	10	5_10	0	0.850235	0.149765
5	10	5_10	0	0.517161	0.482839
5	10	5_10	0	0.719741	0.280259
5	10	5_10	0	0.48555	0.51445
5	10	5_10	0	0.910709	0.0892913
5	10	5_10	0	0.918407	0.081593
5	10	5_10	0	0.912251	0.0877488
5	10	5_10	0	0.984198	0.015802
5	10	5_10	0	0.650719	0.349281
5	10	5_10	0	0.648432	0.351568
5	10	5_10	0	0.64506	0.35494
5	10	5_10	0	0.410972	0.589028
5	10	5_10	0.437321	0	0.562679
5	10	5_10	0	0.615935	0.384065
5	10	5_10	0	0.545622	0.454378
5	10	5_10	0	0.681661	0.318339
5	10	5_10	0	0.568596	0.431404
5	10	5_10	0	0.619814	0.380186
5	10	5_10	0	0.80933	0.19067
5	10	5_10	0.860533	6.93692e-05	0.139397
5	10	5_10	0	0.652074	0.347926
5	10	5_10	0	0.407054	0.592946
5	10	5_10	0.623358	0	0.376642
5	10	5_10	0.515548	0	0.484452
5	10	5_10	0.269459	0.00370014	0.726841
5	10	5_10	0.801985	0.185279	0.0127362
5	10	5_10	0.459718	0	0.540282
5	10	5_10	0.453859	0	0.546141
5	10	5_10	0	0.60599	0.39401
5	10	5_10	0	0.462163	0.537837
5	10	5_10	0	0.205313	0.794687
5	10	5_10	0	0.495733	0.504267
5	10	5_10	0.372592	0	0.627408
5	10	5_10	0	0.697923	0.302077
5	10	5_10	0	0.290903	0.709097
5	10	5_10	0	0.671619	0.328381
5	10	5_10	0	0.729129	0.270871
5	10	5_10	0	0.626105	0.373895
5	10	5_10	0.349959	0	0.650041
5	10	5_10	0.556722	0	0.443278
5	10	5_10	0	0.724443	0.275557
5	10	5_10	0	0.286361	0.713639
5	10	5_10	0	0.762418	0.237582
5	10	5_10	0	0.175698	0.824302
5	10	5_10	0	0.750065	0.249935
5	10	5_10	0	0.614477	0.385523
5	10	5_10	0	0.463794	0.536206
5	10	5_10	0	0.487153	0.512847
5	10	5_10	0	0.311562	0.688438
5	10	5_10	0	0.782773	0.217227
5	10	5_10	0	0.669998	0.330002
5	10	5_10	0	0.418653	0.581347
5	10	5_10	0.618078	0	0.381922
5	10	5_10	0	0.630463	0.369537
5	10	5_10	0	0.555275	0.444725
5	10	5_10	0	0.726416	0.273584
5	10	5_10	0	0.474164	0.525836
5	10	5_10	0	0.748497	0.251503
5	10	5_10	0.91934	0	0.0806599
5	10	5_10	0	0.402328	0.597672
5	10	5_10	0	0.270448	0.729552
5	10	5_10	0	0.385679	0.614321
5	10	5_10	0	0.413532	0.586468
5	10	5_10	0	0.607564	0.392436
5	10	5_10	0	0.610582	0.389418
5	10	5_10	0	0.812539	0.187461
5	10	5_10	0.000536481	0.371934	0.627529
5	10	5_10	0.000583665	0.353993	0.645424
5	10	5_10	0.711454	0	0.288546
5	10	5_10	0.752609	0	0.247391
5	10	5_10	0	0.393253	0.606747
5	10	5_10	0.93638	0	0.0636202
5	10	5_10	0	0.669537	0.330463
5	10	5_10	0	0.341334	0.658666
5	10	5_10	0	0.570087	0.429913
5	10	5_10	0	0.653796	0.346204
5	10	5_10	0.681622	0	0.318378
5	10	5_10	0	0.581372	0.418628
5	10	5_10	0.897039	0.0709523	0.0320085
5	10	5_10	0.914776	0.000835082	0.0843885
5	10	5_10	0.288678	0.00107315	0.710249
5	10	5_10	0	0.406406	0.593594
5	10	5_10	0	0.436539	0.563461
5	10	5_10	0	0.364566	0.635434
5	10	5_10	0	0.305176	0.694824
5	10	5_10	0	0.328982	0.671018
5	10	5_10	0	0.18276	0.81724
5	10	5_10	0	0.146179	0.853821
5	10	5_10	0	0.741855	0.258145
5	10	5_10	0	0.806846	0.193154
5	10	5_10	0	0.969777	0.0302232
5	10	5_10	0	0.836216	0.163784
5	10	5_10	0	0.59571	0.40429
5	10	5_10	0	0.825505	0.174495
5	10	5_10	0	0.559865	0.440135
5	10	5_10	0	0.69688	0.30312
5	10	5_10	0	0.549457	0.450543
5	10	5_10	0	0.608847	0.391153
5	10	5_10	0	0.648893	0.351107
5	10	5_10	0	0.416104	0.583896
5	10	5_10	0	0.222562	0.777438
5	10	5_10	0	0.779783	0.220217
5	10	5_10	0	0.571823	0.428177
5	10	5_10	0	0.663331	0.336669
5	10	5_10	0	0.469985	0.530015
5	10	5_10	0	0.262349	0.737651
5	10	5_10	0	0.828665	0.171335
5	10	5_10	0	0.433158	0.566842
5	10	5_10	0	0.716672	0.283328
5	10	5_10	0	0.883443	0.116557
5	10	5_10	0	0.935048	0.064952
5	10	5_10	0	0.606244	0.393756
5	10	5_10	0	0.545096	0.454904
5	10	5_10	0	0.373795	0.626205
5	10	5_10	0	0.426128	0.573872
5	10	5_10	0	0.777209	0.222791
5	10	5_10	0	0.411315	0.588685
5	10	5_10	0	0.358335	0.641665
5	10	5_10	0	0.468814	0.531186
5	10	5_10	0.780039	3.52671e-05	0.219926
5	10	5_10	0.916532	0	0.0834682
5	10	5_10	0.927404	0	0.0725957
5	10	5_10	0	0.863592	0.136408
5	10	5_10	0.916285	1.32042e-05	0.0837014
5	10	5_10	0.55243	0.0102511	0.437319
5	10	5_10	0.4825	0.0340893	0.483411
5	10	5_10	0.00884287	0	0.991157
5	10	5_10	0	0.881454	0.118546
5	10	5_10	0	0.811045	0.188955
5	10	5_10	0.871936	0.116043	0.0120208
5	10	5_10	0.984855	0	0.0151451
5	10	5_10	0.929379	0	0.0706211
5	10	5_10	0.825259	0.162944	0.0117972
5	10	5_10	0.455086	0.000505817	0.544408
5	10	5_10	0.484886	0	0.515114
5	10	5_10	0	0.481499	0.518501
5	10	5_10	0	0.361702	0.638298
5	10	5_10	0	0.748252	0.251748
5	10	5_10	0	0.740889	0.259111
5	10	5_10	0.550929	0	0.449071
5	10	5_10	0	0.615128	0.384872
5	10	5_10	0	0.90802	0.0919799
5	10	5_10	0	0.951631	0.0483691
5	10	5_10	0	0.597575	0.402425
5	10	5_10	0	0.266534	0.733466
5	10	5_10	0	0.492604	0.507396
5	10	5_10	0	0.431463	0.568537
5	10	5_10	0.460539	0	0.539461
5	10	5_10	0	0.400494	0.599506
5	10	5_10	0	0.448684	0.551316
5	10	5_10	0	0.357897	0.642103
5	10	5_10	0	0.199017	0.800983
5	10	5_10	0.274638	0.465259	0.260103
5	10	5_10	0.344541	0.396156	0.259303
5	10	5_10	0.625777	0.00018843	0.374034
5	10	5_10	0.000174004	0.577867	0.421959
5	10	5_10	0	0.318285	0.681715
5	10	5_10	0	0.285714	0.714286
5	10	5_10	0	0.292301	0.707699
5	10	5_10	0	0.470139	0.529861
5	10	5_10	0	0.364214	0.635786
5	10	5_10	0	0.36306	0.63694
5	10	5_10	0	0.506263	0.493737
5	10	5_10	0	0.541295	0.458705
5	10	5_10	0	0.647273	0.352727
5	10	5_10	0	0.597079	0.402921
5	10	5_10	0	0.578907	0.421093
5	10	5_10	0	0.455465	0.544535
5	10	5_10	0	0.640378	0.359622
5	10	5_10	0	0.481077	0.518923
5	10	5_10	0.325241	0.370578	0.304181
5	10	5_10	0.354874	0.456768	0.188358
5	10	5_10	0	0.714043	0.285957
5	10	5_10	0.984234	0	0.0157658
5	10	5_10	0	0.602484	0.397516
5	10	5_10	0	0.212461	0.787539
5	10	5_10	0	0.930765	0.0692353
5	10	5_10	0	0.596788	0.403212
5	10	5_10	0	0.462879	0.537121
5	10	5_10	0	0.191289	0.808711
5	10	5_10	0	0.621452	0.378548
5	10	5_10	0	0.770244	0.229756
5	10	5_10	0	0.719894	0.280106
5	10	5_10	0	0.697128	0.302872
5	10	5_10	0	0.959321	0.0406787
5	10	5_10	0	0.985439	0.0145614
5	10	5_10	0	0.752129	0.247871
5	10	5_10	0.215899	0	0.784101
5	10	5_10	0	0.90577	0.0942298
5	10	5_10	0	0.658964	0.341036
5	10	5_10	0.149537	0.766549	0.0839145
5	10	5_10	0.275836	0.31243	0.411733
5	10	5_10	0	0.966741	0.0332589
5	10	5_10	0	0.281671	0.718329
5	10	5_10	0	0.594537	0.405463
5	10	5_10	0	0.546256	0.453744
5	10	5_10	0.446596	0.398956	0.154448
5	10	5_10	0.708618	0.000479444	0.290903
5	10	5_10	0	0.397437	0.602563
5	10	5_10	0	0.589698	0.410302
5	10	5_10	0	0.764886	0.235114
5	10	5_10	0	0.619129	0.380871
5	10	5_10	0.0411647	0.958764	7.17154e-05
5	10	5_10	0.515064	0.0221143	0.462822
5	10	5_10	0.458034	0.00613968	0.535826
5	10	5_10	0	0.326395	0.673605
5	10	5_10	0	0.62633	0.37367
5	10	5_10	0.52654	0	0.47346
5	10	5_10	0.384597	0	0.615403
5	10	5_10	0.847903	0.00417763	0.147919
5	10	5_10	0.66652	0.0517508	0.281729
5	10	5_10	0	0.373128	0.626872
5	10	5_10	0	0.492446	0.507554
5	10	5_10	0.585205	0	0.414795
5	10	5_10	0	0.463237	0.536763
5	10	5_10	0	0.352318	0.647682
5	10	5_10	0	0.215016	0.784984
5	10	5_10	0	0.237455	0.762545
5	10	5_10	0	0.649472	0.350528
5	10	5_10	0	0.52061	0.47939
5	10	5_10	0	0.618779	0.381221
5	10	5_10	0.680124	0	0.319876
5	10	5_10	0.596185	0	0.403815
5	10	5_10	0.0479529	0.454972	0.497076
5	10	5_10	0	0.635223	0.364777
5	10	5_10	0	0.22933	0.77067
5	10	5_10	0	0.200209	0.799791
5	10	5_10	0	0.980961	0.0190393
5	10	5_10	0.475938	0	0.524062
5	10	5_10	0.582126	0	0.417874
5	10	5_10	0	0.15802	0.84198
5	10	5_10	0	0.288757	0.711243
5	10	5_10	0	0.532294	0.467706
5	10	5_10	0.594683	0	0.405317
5	10	5_10	0.000252037	0.816349	0.183399
5	10	5_10	0.852262	0	0.147738
5	10	5_10	0	0.625482	0.374518
5	10	5_10	0	0.603881	0.396119
5	10	5_10	0	0.614114	0.385886
5	10	5_10	0	0.846357	0.153643
5	10	5_10	0	0.808585	0.191415
5	10	5_10	0.999883	0	0.000116886
5	10	5_10	0.163404	0	0.836596
5	10	5_10	0.647625	3.17712e-05	0.352343
5	10	5_10	0.721996	0	0.278004
5	10	5_10	0.782702	0	0.217298
5	10	5_10	0.496405	0	0.503595
5	10	5_10	0.606481	0	0.393519
5	10	5_10	0.775368	3.73701e-05	0.224595
5	10	5_10	0.575637	0.00954897	0.414814
5	10	5_10	0.322094	0.603724	0.0741827
5	10	5_10	0.775846	0	0.224154
5	10	5_10	0.579392	0	0.420608
5	10	5_10	0.706481	3.54748e-05	0.293483
5	10	5_10	0	0.412833	0.587167
5	10	5_10	0	0.721132	0.278868
5	10	5_10	0	0.622199	0.377801
5	10	5_10	0.286977	0	0.713023
5	10	5_10	0	0.289402	0.710598
5	10	5_10	0	0.436255	0.563745
5	10	5_10	0.41723	0	0.58277
5	10	5_10	0	0.279962	0.720038
5	10	5_10	0	0.48847	0.51153
5	10	5_10	0	0.687566	0.312434
5	10	5_10	0	0.723998	0.276002
5	10	5_10	0	0.527216	0.472784
5	10	5_10	0	0.694444	0.305556
5	10	5_10	0	0.715114	0.284886
5	10	5_10	0	0.338273	0.661727
5	10	5_10	0	0.733719	0.266281
5	10	5_10	0	0.787569	0.212431
5	10	5_10	0	0.664177	0.335823
5	10	5_10	0	0.685642	0.314358
5	10	5_10	0	0.553925	0.446075
5	10	5_10	0	0.950766	0.0492342
5	10	5_10	0	0.822588	0.177412
5	10	5_10	0	0.571693	0.428307
5	10	5_10	0	0.382581	0.617419
5	10	5_10	0	0.613192	0.386808
5	10	5_10	0	0.685033	0.314967
5	10	5_10	0	0.420759	0.579241
5	10	5_10	0	0.260606	0.739394
5	10	5_10	0.486654	0	0.513346
5	10	5_10	0	0.61186	0.38814
5	10	5_10	0	0.615349	0.384651
5	10	5_10	0	0.369039	0.630961
5	10	5_10	0	0.390857	0.609143
5	10	5_10	0	0.817066	0.182934
5	10	5_10	0	0.705477	0.294523
5	10	5_10	0	0.849033	0.150967
5	10	5_10	0	0.698077	0.301923
5	10	5_10	0	0.710498	0.289502
5	10	5_10	0	0.748454	0.251546
5	10	5_10	0	0.838622	0.161378
5	10	5_10	0	0.840603	0.159397
5	10	5_10	0	0.83593	0.16407
5	10	5_10	0	0.827592	0.172408
5	10	5_10	0	0.631005	0.368995
5	10	5_10	0	0.646535	0.353465
5	10	5_10	0	0.512909	0.487091
5	10	5_10	0	0.511399	0.488601
5	10	5_10	0	0.56526	0.43474
5	10	5_10	0	0.658042	0.341958
5	10	5_10	0	0.864286	0.135714
5	10	5_10	0	0.810761	0.189239
5	10	5_10	0	0.534038	0.465962
5	10	5_10	0	0.657717	0.342283
5	10	5_10	0	0.506148	0.493852
5	10	5_10	0	0.685258	0.314742
5	10	5_10	0	0.397947	0.602053
5	10	5_10	0	0.531521	0.468479
5	10	5_10	0.684313	0	0.315687
5	10	5_10	0.806452	0	0.193548
5	10	5_10	0.308368	0.00745863	0.684174
5	10	5_10	0	0.696753	0.303247
5	10	5_10	0	0.377173	0.622827
5	10	5_10	0.640945	0	0.359055
5	10	5_10	0	0.613639	0.386361
5	10	5_10	0	0.942243	0.057757
5	10	5_10	0	0.383758	0.616242
5	10	5_10	0	0.260046	0.739954
5	10	5_10	0	0.326858	0.673142
5	10	5_10	0	0.933589	0.066411
5	10	5_10	0.333514	0	0.666486
5	10	5_10	0	0.695887	0.304113
5	10	5_10	0	0.862047	0.137953
5	10	5_10	0	0.786089	0.213911
5	10	5_10	0	0.812849	0.187151
5	10	5_10	0.881146	0.000477327	0.118377
5	10	5_10	0	0.917088	0.0829123
5	10	5_10	0	0.332527	0.667473
5	10	5_10	0.605084	0	0.394916
5	10	5_10	0.678106	3.05316e-05	0.321864
5	10	5_10	0.373412	0.380723	0.245865
5	10	5_10	0	0.174207	0.825793
5	10	5_10	0.405217	0.565407	0.029376
5	10	5_10	0.884166	0.00952381	0.10631
5	10	5_10	0	0.183395	0.816605
5	10	5_10	0	0.508727	0.491273
5	10	5_10	0.756918	0	0.243082
5	10	5_10	0	0.473586	0.526414
5	10	5_10	0	0.509811	0.490189
5	10	5_10	0	0.526895	0.473105
5	10	5_10	0	0.615751	0.384249
5	10	5_10	0	0.519471	0.480529
5	10	5_10	0	0.528398	0.471602
5	10	5_10	0	0.393728	0.606272
5	10	5_10	0	0.417635	0.582365
5	10	5_10	0	0.403489	0.596511
5	10	5_10	0	0.240426	0.759574
5	10	5_10	0.513029	0	0.486971
5	10	5_10	0	0.284614	0.715386
5	10	5_10	0	0.644881	0.355119
5	10	5_10	0	0.200268	0.799732
5	10	5_10	0	0.519711	0.480289
5	10	5_10	0	0.283736	0.716264
5	10	5_10	0.657627	0	0.342373
5	10	5_10	0	0.59531	0.40469
5	10	5_10	0	0.228542	0.771458
5	10	5_10	0.377404	0	0.622596
5	10	5_10	0.758575	0	0.241425
5	10	5_10	0.744269	0.000154637	0.255577
5	10	5_10	0.902766	0	0.0972337
5	10	5_10	0.524341	0	0.475659
5	10	5_10	0.662336	0.0396285	0.298035
5	10	5_10	0.457112	0	0.542888
5	10	5_10	0.0413787	0.337474	0.621147
5	10	5_10	0.330478	0.0555318	0.61399
5	10	5_10	0.430973	0.177152	0.391875
5	10	5_10	0.0938315	0.906169	0
5	10	5_10	0.197104	0.801003	0.00189295
5	10	5_10	0	0.46043	0.53957
5	10	5_10	0	0.362407	0.637593
5	10	5_10	0	0.263963	0.736037
5	10	5_10	0.689883	0	0.310117
5	10	5_10	0	0.484682	0.515318
5	10	5_10	0.559156	0	0.440844
5	10	5_10	0	0.417114	0.582886
5	10	5_10	0.677418	0	0.322582
5	10	5_10	0.657371	0	0.342629
5	10	5_10	0.230463	0.21229	0.557247
5	10	5_10	0	0.629105	0.370895
5	10	5_10	0.807275	0	0.192725
5	10	5_10	0.751184	0.020557	0.228259
5	10	5_10	0.90949	0.00102055	0.0894896
5	10	5_10	0.912144	0.0229079	0.0649484
5	10	5_10	0.684896	0	0.315104
5	10	5_10	0	0.13625	0.86375
5	10	5_10	0	0.2814	0.7186
5	10	5_10	0.482129	0	0.517871
5	10	5_10	0.697717	0.249328	0.0529548
5	10	5_10	0.524011	0.00539024	0.470599
5	10	5_10	0.569403	0.229605	0.200991
5	10	5_10	0.689814	0.193044	0.117142
5	10	5_10	0.65943	0.000245519	0.340325
5	10	5_10	0.897287	3.24399e-05	0.10268
5	10	5_10	0.864065	0.00657954	0.129356
5	10	5_10	0.912978	0.0507907	0.0362314
5	10	5_10	0.0413172	0.831955	0.126728
5	10	5_10	0	0.808371	0.191629
5	10	5_10	0.346119	0.594415	0.059465
5	10	5_10	0.51466	0.30013	0.185209
5	10	5_10	0.867098	0.00666767	0.126235
5	10	5_10	0.741769	0.00299312	0.255238
5	10	5_10	0.585404	0.0234266	0.39117
5	10	5_10	0.817239	0	0.182761
5	10	5_10	0.785055	0	0.214945
5	10	5_10	0.798949	0.000597911	0.200453
5	10	5_10	0	0.205467	0.794533
5	10	5_10	0.864323	0	0.135677
5	10	5_10	0	0.650705	0.349295
5	10	5_10	0.755296	0	0.244704
5	10	5_10	0	0.248744	0.751256
5	10	5_10	0	0.806854	0.193146
5	10	5_10	0	0.824507	0.175493
5	10	5_10	0	0.401749	0.598251
5	10	5_10	0	0.415668	0.584332
5	10	5_10	0	0.898727	0.101273
5	10	5_10	0	0.865302	0.134698
5	10	5_10	0	0.701927	0.298073
5	10	5_10	0	0.635496	0.364504
5	10	5_10	0.811624	0	0.188376
5	10	5_10	0.394173	0.589334	0.0164934
5	10	5_10	0.658672	0.00321611	0.338112
5	10	5_10	0.76188	0.0486712	0.189448
5	10	5_10	0.418064	0.23582	0.346116
5	10	5_10	0.639545	0	0.360455
5	10	5_10	0.542867	0	0.457133
5	10	5_10	0.498684	0.12868	0.372636
5	10	5_10	0.609675	0	0.390325
5	10	5_10	0.141929	0.552974	0.305097
5	10	5_10	0.000750139	0.210039	0.789211
5	10	5_10	0.824798	0.00402066	0.171182
5	10	5_10	0.915344	0.0267844	0.057872
5	10	5_10	0.0225318	0.567072	0.410396
5	10	5_10	0.578323	0	0.421677
5	10	5_10	0	0.739297	0.260703
5	10	5_10	0	0.892121	0.107879
5	10	5_10	0.995931	0	0.00406918
5	10	5_10	0.647424	0.0129912	0.339585
5	10	5_10	0.990183	0	0.00981658
5	10	5_10	0	0.73947	0.26053
5	10	5_10	0	0.835884	0.164116
5	10	5_10	0	0.759561	0.240439
5	10	5_10	0.449224	0	0.550776
5	10	5_10	0	0.573256	0.426744
5	10	5_10	0	0.685317	0.314683
5	10	5_10	0.498598	0	0.501402
5	10	5_10	0	0.511355	0.488645
5	10	5_10	0	0.634506	0.365494
5	10	5_10	0.866485	0.00557345	0.127942
5	10	5_10	0.87749	0	0.12251
5	10	5_10	0	0.653686	0.346314
5	10	5_10	0	0.426698	0.573302
5	10	5_10	0	0.728484	0.271516
5	10	5_10	0.51348	0.132849	0.353671
5	10	5_10	0.247597	0.139049	0.613354
5	10	5_10	0	0.867803	0.132197
5	10	5_10	0	0.888361	0.111639
5	10	5_10	0	0.528779	0.471221
5	10	5_10	0	0.690077	0.309923
5	10	5_10	0.39914	0	0.60086
5	10	5_10	0	0.667835	0.332165
5	10	5_10	0	0.678429	0.321571
5	10	5_10	0	0.660994	0.339006
5	10	5_10	0	0.568133	0.431867
5	10	5_10	0	0.660492	0.339508
10	5	10_5	0.987952	0	0.0120482
10	5	10_5	0.906528	0	0.0934724
10	5	10_5	0.530847	0	0.469153
10	5	10_5	0	0.441719	0.558281
10	5	10_5	0.00454416	0.363391	0.632065
10	5	10_5	0	0.627018	0.372982
10	5	10_5	0	0.574528	0.425472
10	5	10_5	0.56749	0	0.43251
10	5	10_5	0.746462	0	0.253538
10	5	10_5	0.520181	0.457186	0.022633
10	5	10_5	0.41652	0.498059	0.0854218
10	5	10_5	0.845697	0	0.154303
10	5	10_5	0	0.479191	0.520809
10	5	10_5	0.841696	0	0.158304
10	5	10_5	0	0.526196	0.473804
10	5	10_5	0	0.617154	0.382846
10	5	10_5	0.705819	0	0.294181
10	5	10_5	0.631272	0.0863477	0.28238
10	5	10_5	0	0.622497	0.377503
10	5	10_5	0	0.222933	0.777067
10	5	10_5	0.663989	0.188813	0.147198
10	5	10_5	0.413211	0.437319	0.14947
10	5	10_5	0.418693	0.479817	0.10149
10	5	10_5	0.645596	0.216268	0.138136
10	5	10_5	0.858034	0.00209508	0.139871
10	5	10_5	0.786439	9.31359e-05	0.213467
10	5	10_5	0.6106	0	0.3894
10	5	10_5	0.431502	0.567836	0.000661813
10	5	10_5	0.740205	0.000942236	0.258853
10	5	10_5	0.939321	0.0178823	0.0427969
10	5	10_5	0.885838	6.19771e-05	0.1141
10	5	10_5	0.674351	0.00492181	0.320728
10	5	10_5	0.923666	0.00107572	0.0752578
10	5	10_5	0.763636	0.18917	0.0471937
10	5	10_5	0.00403804	0.780969	0.214993
10	5	10_5	0.170823	0.765478	0.0636992
10	5	10_5	0.576103	0.171238	0.252659
10	5	10_5	0.00030411	0.433041	0.566655
10	5	10_5	0.569089	0.292214	0.138698
10	5	10_5	0.336087	0.0154879	0.648425
10	5	10_5	0.940948	0.0241718	0.0348801
10	5	10_5	0.993388	0.00413223	0.00247934
10	5	10_5	0	0.649541	0.350459
10	5	10_5	0.566337	0.430363	0.00330033
10	5	10_5	0.373942	0.626058	0
10	5	10_5	0.998693	0.000653595	0.000653595
10	5	10_5	0.907665	0	0.0923352
10	5	10_5	0.626058	0.373942	0
10	5	10_5	0.647915	0.00952552	0.342559
10	5	10_5	0.545455	0.407308	0.0472371
10	5	10_5	0	0.429968	0.570032
10	5	10_5	0.137479	0.860335	0.00218606
10	5	10_5	0.846703	0.134972	0.0183251
10	5	10_5	0.0219522	0.210171	0.767876
10	5	10_5	0.177412	0.163998	0.65859
10	5	10_5	0.359263	0.461437	0.179301
10	5	10_5	0.326343	0.559596	0.114062
10	5	10_5	0.537296	0.462704	0
10	5	10_5	0	0.326063	0.673937
10	5	10_5	0	0.572394	0.427606
10	5	10_5	0.587039	0.000847099	0.412114
10	5	10_5	0.448496	0	0.551504
10	5	10_5	0	0.441546	0.558454
10	5	10_5	0.689929	0.000441696	0.309629
10	5	10_5	0.223737	0.703507	0.072757
10	5	10_5	0	0.695138	0.304862
10	5	10_5	0.522191	7.81372e-05	0.477731
10	5	10_5	0.65008	0	0.34992
10	5	10_5	0.674457	0	0.325543
10	5	10_5	0.148692	0.850467	0.000841365
10	5	10_5	0	0.606108	0.393892
10	5	10_5	0.449351	0.000355429	0.550293
10	5	10_5	0.65292	8.41609e-05	0.346995
10	5	10_5	0.893885	0.000223714	0.105891
10	5	10_5	0.59409	0.397524	0.00838603
10	5	10_5	0.778563	0.159114	0.0623233
10	5	10_5	0.847717	0.00139099	0.150892
10	5	10_5	0.915257	0.0541387	0.0306045
10	5	10_5	0.893589	0.00176861	0.104643
10	5	10_5	0.95604	0.00150291	0.0424573
10	5	10_5	0.684741	0	0.315259
10	5	10_5	0.666367	0	0.333633
10	5	10_5	0.299838	0	0.700162
10	5	10_5	0	0.455816	0.544184
10	5	10_5	9.6043e-05	0.238859	0.761045
10	5	10_5	0	0.422196	0.577804
10	5	10_5	0.606276	0.000272851	0.393452
10	5	10_5	0.616698	0.155218	0.228083
10	5	10_5	0.574195	0	0.425805
10	5	10_5	0.608888	0.0686071	0.322505
10	5	10_5	0	0.124546	0.875454
10	5	10_5	0.615229	0	0.384771
10	5	10_5	0.858903	0	0.141097
10	5	10_5	0.621984	0	0.378016
10	5	10_5	0.878567	0.0023225	0.119111
10	5	10_5	0.0827609	0.770036	0.147203
10	5	10_5	0	0.778704	0.221296
10	5	10_5	0.624743	0.000171585	0.375086
10	5	10_5	0.800884	0.00391414	0.195202
10	5	10_5	0.909798	0.00188657	0.0883151
10	5	10_5	0.831	0.0817692	0.0872308
10	5	10_5	0.978659	0.00188734	0.0194541
10	5	10_5	0.761309	0.211345	0.0273458
10	5	10_5	0.696729	0.0198216	0.283449
10	5	10_5	0.736805	0.0287143	0.23448
10	5	10_5	0	0.695134	0.304866
10	5	10_5	0.94536	0.000323311	0.0543162
10	5	10_5	0.18745	0.69762	0.11493
10	5	10_5	0.926801	0.0106992	0.0625
10	5	10_5	0.623713	0.0487583	0.327529
10	5	10_5	0.594634	0	0.405366
10	5	10_5	0.650504	0.000870322	0.348626
10	5	10_5	0.94112	0.0474735	0.0114062
10	5	10_5	0.590801	0.0045076	0.404691
10	5	10_5	0.621591	0.000103702	0.378306
10	5	10_5	0.57045	0	0.42955
10	5	10_5	0.113655	0.368615	0.51773
10	5	10_5	0.405841	0.444854	0.149305
10	5	10_5	0.813663	0.130198	0.0561385
10	5	10_5	0.243479	0.528062	0.228458
10	5	10_5	0.414384	0	0.585616
10	5	10_5	0	0.326305	0.673695
10	5	10_5	0.958262	0.016311	0.025427
10	5	10_5	0.0151197	0.81609	0.16879
10	5	10_5	0.854165	0.000765762	0.145069
10	5	10_5	0.347787	0.627136	0.0250765
10	5	10_5	0.939649	0	0.0603508
10	5	10_5	0.358545	0.629834	0.0116209
10	5	10_5	0	0.416479	0.583521
10	5	10_5	0.849966	0.000341763	0.149692
10	5	10_5	0.359948	0	0.640052
10	5	10_5	0.0012321	0.98044	0.0183274
10	5	10_5	0.894964	0.090251	0.0147852
10	5	10_5	0.876192	0.0364075	0.0874009
10	5	10_5	0.56936	0	0.43064
10	5	10_5	0	0.616087	0.383913
10	5	10_5	0.905864	0.0534819	0.0406538
10	5	10_5	0.920652	0.0663378	0.0130102
10	5	10_5	0.996094	0.000633411	0.00327248
10	5	10_5	0.882424	0.0584792	0.0590968
10	5	10_5	0.895624	0.0978143	0.00656168
10	5	10_5	0.0978659	0.902111	2.27754e-05
10	5	10_5	0.999403	0	0.000597346
10	5	10_5	0.997978	0	0.00202156
10	5	10_5	0	0.738267	0.261733
10	5	10_5	0.916655	0.0124743	0.0708705
10	5	10_5	0.435544	0.555271	0.00918454
10	5	10_5	0.218177	0.00232378	0.779499
10	5	10_5	1	0	0
10	5	10_5	0	0.0327179	0.967282
10	5	10_5	0.843841	0.00273277	0.153426
10	5	10_5	0	0.607277	0.392723
10	5	10_5	0.502761	0.466987	0.0302521
10	5	10_5	0.435677	0.530129	0.0341942
10	5	10_5	0.820639	0.031941	0.14742
10	5	10_5	0.902484	0	0.0975155
10	5	10_5	0	0.44026	0.55974
10	5	10_5	0	0.361688	0.638312
10	5	10_5	0	0.716623	0.283377
10	5	10_5	0.47908	0.216051	0.304869
10	5	10_5	0.242168	0.757832	0
10	5	10_5	0.541011	0.011236	0.447753
10	5	10_5	0.124121	0.852614	0.0232647
10	5	10_5	0.0111286	0.913149	0.0757228
10	5	10_5	0.0171006	0.407988	0.574912
10	5	10_5	0.927249	0.0727513	0
10	5	10_5	0	0.616495	0.383505
10	5	10_5	0.906868	0.000291036	0.0928405
10	5	10_5	0.829189	0.000611496	0.1702
10	5	10_5	0.991007	0.00304613	0.0059472
10	5	10_5	0.189953	0.80893	0.00111628
10	5	10_5	0	0.442466	0.557534
10	5	10_5	0.715008	0.106143	0.178849
10	5	10_5	0.808818	0.0485365	0.142645
10	5	10_5	0.896472	0	0.103528
10	5	10_5	0.75207	0.000671291	0.247259
10	5	10_5	0.627389	0.234076	0.138535
10	5	10_5	0.868267	0	0.131733
10	5	10_5	0.221005	0.596524	0.182471
10	5	10_5	0.690557	0.00810882	0.301334
10	5	10_5	0.000394867	0.52695	0.472655
10	5	10_5	0.910836	0.000488122	0.0886756
10	5	10_5	0.000265266	0.931429	0.068306
10	5	10_5	0.940402	0.058288	0.00130984
10	5	10_5	0.701665	0	0.298335
10	5	10_5	0.891165	0.00181159	0.107023
10	5	10_5	0	0.572348	0.427652
10	5	10_5	0.563606	0	0.436394
10	5	10_5	0.886837	0.111736	0.00142697
10	5	10_5	0.282287	0.717561	0.000152542
10	5	10_5	0.450039	0.419318	0.130643
10	5	10_5	0.610682	0.389318	0
10	5	10_5	0.964133	0.0109092	0.0249582
10	5	10_5	0.685938	0.31255	0.00151206
10	5	10_5	0.995008	0	0.00499236
10	5	10_5	0	0.657906	0.342094
10	5	10_5	0.987184	0	0.0128156
10	5	10_5	0.987184	0	0.0128156
10	5	10_5	0.464501	0.51774	0.017759
10	5	10_5	0.845103	0.000257732	0.154639
10	5	10_5	0.896385	0	0.103615
10	5	10_5	0.857076	0.0449543	0.0979693
10	5	10_5	0	0.801368	0.198632
10	5	10_5	0.624768	0.17144	0.203791
10	5	10_5	0.975541	0	0.0244587
10	5	10_5	0.395945	0	0.604055
10	5	10_5	0	0.706528	0.293472
10	5	10_5	0.490079	0.418367	0.0915544
10	5	10_5	0.88651	0.0564197	0.05707
10	5	10_5	0.909893	0.00348129	0.0866261
10	5	10_5	0.899099	0.000991337	0.0999095
10	5	10_5	0.802695	0.00293235	0.194373
10	5	10_5	0.0151976	0.845175	0.139628
10	5	10_5	0.721258	0.0131344	0.265607
10	5	10_5	0.951737	0.00860239	0.0396604
10	5	10_5	0.812148	0.032364	0.155488
10	5	10_5	0.974724	0	0.0252758
10	5	10_5	0.995931	0	0.00406872
10	5	10_5	0.0206888	0.572968	0.406343
10	5	10_5	0.764226	0.0331115	0.202662
10	5	10_5	0.0154987	0.388926	0.595575
10	5	10_5	0.961608	0.000201005	0.038191
10	5	10_5	0	0.572863	0.427137
10	5	10_5	0.999378	0	0.000621504
10	5	10_5	0.930127	0.000602349	0.0692702
10	5	10_5	0.839401	0.0105597	0.150039
10	5	10_5	0.933955	0.0575762	0.00846895
10	5	10_5	0.96553	0.0131859	0.0212843
10	5	10_5	0.974444	0.0111977	0.0143578
10	5	10_5	0.333984	0.530224	0.135792
10	5	10_5	0	0.679789	0.320211
10	5	10_5	0.0299496	0.617612	0.352438
10	5	10_5	0.986843	0.000616731	0.0125402
10	5	10_5	0.00216862	0.569279	0.428552
10	5	10_5	0.924646	0.0141703	0.0611839
10	5	10_5	0.0558015	0.837961	0.106237
10	5	10_5	0.767056	0.0519975	0.180947
10	5	10_5	0.785277	0.131487	0.0832362
10	5	10_5	0.00075358	0.375659	0.623587
10	5	10_5	0.0243267	0.275847	0.699826
10	5	10_5	0.450834	0.0397586	0.509407
10	5	10_5	0.446037	0.00134348	0.55262
10	5	10_5	0.605862	0.319317	0.0748207
10	5	10_5	0.381132	0.608855	0.0100129
10	5	10_5	0.13821	0.86179	0
10	5	10_5	0.0978417	0.898322	0.00383602
10	5	10_5	0.998403	0	0.00159711
10	5	10_5	0.991668	0.000457792	0.00787402
10	5	10_5	0.998651	0.000283198	0.00106536
10	5	10_5	0.962122	0.00508039	0.0327974
10	5	10_5	0.948535	0.0377795	0.0136854
10	5	10_5	0.996694	0.00247934	0.000826446
10	5	10_5	0.987585	0	0.0124146
10	5	10_5	0.868959	0.095893	0.035148
10	5	10_5	0.910077	0.0695212	0.020402
10	5	10_5	0.999152	0.00075358	9.41974e-05
10	5	10_5	0.676427	0.00059755	0.322976
10	5	10_5	0.890098	0.0350189	0.0748833
10	5	10_5	0.689481	0.268081	0.0424379
10	5	10_5	0.222044	0.724409	0.0535475
10	5	10_5	0.803443	0.082466	0.114091
10	5	10_5	0.834153	0.00834046	0.157506
10	5	10_5	0.910532	0.0241044	0.0653635
10	5	10_5	0.778159	4.29092e-05	0.221798
10	5	10_5	0	0.802457	0.197543
10	5	10_5	0.727505	0.0921081	0.180387
10	5	10_5	0.436082	0.452716	0.111202
10	5	10_5	0.396292	0.518943	0.0847645
10	5	10_5	0.627963	0.00537741	0.36666
10	5	10_5	0.827614	0.0431251	0.129261
10	5	10_5	0.520286	0	0.479714
10	5	10_5	0.656845	0.000613874	0.342541
10	5	10_5	0.935497	0.000293075	0.0642102
10	5	10_5	0.794906	0.140154	0.0649403
10	5	10_5	0.935004	0.00921757	0.0557783
10	5	10_5	0.934946	0	0.0650545
10	5	10_5	0	0.773583	0.226417
10	5	10_5	0.764452	0.0349177	0.200631
10	5	10_5	0.486117	0.0488189	0.465064
10	5	10_5	0.167587	0.776861	0.0555523
10	5	10_5	0.956295	0.012394	0.0313112
10	5	10_5	0.938761	0.0111528	0.0500862
10	5	10_5	0.899806	0.0490291	0.051165
10	5	10_5	0.681921	0.232863	0.0852166
10	5	10_5	0.843575	0.043886	0.112539
10	5	10_5	0.46428	0.528576	0.00714404
10	5	10_5	0.758876	0.17359	0.0675341
10	5	10_5	0	0.901624	0.0983762
10	5	10_5	0.533713	0.000493473	0.465793
10	5	10_5	0.79788	0.0140438	0.188077
10	5	10_5	0.907257	0.00125129	0.0914912
10	5	10_5	0.646521	0.353479	0
10	5	10_5	0.016274	0.424055	0.559671
10	5	10_5	0	0.962398	0.0376016
10	5	10_5	0	0.961096	0.0389039
10	5	10_5	0.353454	0.646546	0
10	5	10_5	0.95039	0	0.04961
10	5	10_5	0.894	0.00950342	0.0964963
10	5	10_5	0.996445	0	0.0035545
10	5	10_5	0.987854	0	0.0121457
10	5	10_5	0.813567	0.0402066	0.146226
10	5	10_5	1	0	0
10	5	10_5	0.861287	0.00563705	0.133076
10	5	10_5	0.657628	0	0.342372
10	5	10_5	0	0.462829	0.537171
10	5	10_5	0.890069	0.109258	0.000672713
10	5	10_5	0.853645	0.12742	0.0189356
10	5	10_5	0.120287	0.822921	0.0567917
10	5	10_5	0.807302	0.0015873	0.191111
10	5	10_5	0.896462	0.0856969	0.0178408
10	5	10_5	0.941403	0.00664167	0.051955
10	5	10_5	0.629017	0.0417182	0.329265
10	5	10_5	0.894423	0.0302818	0.0752952
10	5	10_5	0.923722	0.00107772	0.0752006
10	5	10_5	0.922129	0.0707945	0.00707629
10	5	10_5	0.116572	0.814951	0.0684774
10	5	10_5	0.849023	0.13175	0.0192268
10	5	10_5	0.460976	0.538955	6.80643e-05
10	5	10_5	0.484601	0.0213946	0.494004
10	5	10_5	0.790582	0.0752568	0.134161
10	5	10_5	0.647177	0	0.352823
10	5	10_5	0.373817	0.578063	0.0481206
10	5	10_5	0.572745	0.375893	0.0513622
10	5	10_5	0.709951	0.0197869	0.270263
10	5	10_5	0.815072	0.0171594	0.167768
10	5	10_5	0.703845	0.0744322	0.221723
10	5	10_5	0.704696	0	0.295304
10	5	10_5	0.619965	0.000291886	0.379743
10	5	10_5	0.127878	0.694527	0.177596
10	5	10_5	0	0.860271	0.139729
10	5	10_5	0.00338308	0.192537	0.80408
10	5	10_5	0.747104	0.0131274	0.239768
10	5	10_5	0.716187	0.115988	0.167825
10	5	10_5	0	0.310926	0.689074
10	5	10_5	0.898508	0.00301618	0.0984762
10	5	10_5	0.867438	0.00433839	0.128224
10	5	10_5	0.41325	0	0.58675
10	5	10_5	0.682547	0.0893266	0.228126
10	5	10_5	0.798376	0	0.201624
10	5	10_5	0.833049	0.00150222	0.165449
10	5	10_5	0.456994	0.541801	0.00120579
10	5	10_5	0.747114	0.000529493	0.252356
10	5	10_5	0.809142	0.188197	0.00266121
10	5	10_5	0.0125498	0.985412	0.00203849
10	5	10_5	0.906056	0.00487635	0.089068
10	5	10_5	0.780707	0.192368	0.0269248
10	5	10_5	0.419766	0.573568	0.00666621
10	5	10_5	0.561706	0.411085	0.0272089
10	5	10_5	0.52204	0.111793	0.366167
10	5	10_5	0.991545	0.00845467	0
10	5	10_5	0.126635	0.859742	0.0136225
[truncated: 4,593 more rows]
