# Supplementary material for: 3D Forest: An application for descriptions of three-dimensional forest structures using terrestrial LiDAR
Source: PLoS One. 2017 May 4;12(5):e0176871. doi: 10.1371/journal.pone.0176871 (PMC5417521; doi:10.1371/journal.pone.0176871)
Supplement: S1 Dataset — Zipped files with data for analysis. File Automatic_segmentation-data.xlsx contains results of automatic segmentation. File DBH_height-data.xlsx contains manual data and corresponding computed data from 3D Forest. File Sensitivity-results-LSR.xlsx contains result of sensitivity analysis with all factors for LSR method. Sensitivity-results-RHT.xlsx contains data for RHT method and file Sensitivity-results-time.xlsx contains time measurement of each method. (ZIP) [file pone.0176871.s001.zip › DBH_height-data.xlsx]

## Sheet: List1
DBH-manual	DBH-LSR	DBH-RHT		Height -manual	Height -3DForest
11	18.2	15		3.1	4.69
13	22.8	14.4		7.3	7.24
14	29.2	13.4		7.7	7.31
15	16.4	17.6		7.7	7.33
15	35	20		7.8	8.74
16	16	15.6		8.3	7.93
16	16.6	17.2		8.3	7.93
16	17.2	17.4		8.4	7.86
16	18.6	18.6		8.5	8.15
16	19.4	11.8		8.6	9.45
17	14.2	13.6		8.7	7.8
17	16.4	15.6		8.7	8.51
17	16.8	16.2		8.7	8.51
17	17.4	16.2		8.7	7.8
17	17.6	16.8		8.8	7.41
17	18.4	18.8		9	8.7
17	19.4	19.4		9.1	9.45
17	19.4	19.8		9.4	9.21
18	17.6	19.2		9.4	8.44
18	18.8	19.2		9.4	8.88
18	20.4	21.8		9.5	11.24
18	20.6	20.4		9.6	11.85
18	21.4	18.6		9.7	10.17
18	22.8	21.6		9.7	10.44
19	17	16.2		9.7	10.46
19	17.6	15.2		9.7	10.44
19	18.2	19		10	7.96
19	19.4	18.4		10	11.71
19	19.8	20.2		10.2	10.59
19	20	19.8		10.2	10.6
19	20.4	21		10.3	9.6
19	33.2	28.4		10.7	11.21
19	69.4	64.8		10.8	7.21
20	17.4	15.2		11.1	10.92
20	18	16.2		11.1	10.92
20	18.8	18.6		11.2	12.16
20	19	16.6		11.2	11.49
20	19	19		11.2	12.88
20	19.2	19.4		11.2	11.49
20	19.6	18.4		11.3	10.91
20	19.6	20.2		11.4	12.25
20	20.4	18.8		11.5	10.5
20	20.4	20.6		11.5	12.25
20	20.4	21.4		11.6	12.69
20	20.6	20.2		11.6	12.01
20	20.8	21.4		11.6	11.12
20	21	14.4		11.8	11.35
20	21	22.2		11.8	7.37
20	21.4	20.8		11.8	13.44
20	21.4	21.4		11.8	11.06
20	22.2	21.8		11.8	11.06
20	22.8	22.2		12.2	11.72
20	23.8	21.4		12.4	14.04
20	26.6	21.6		12.4	15.34
21	18.4	14.4		12.5	11.94
21	19.6	19.4		12.5	12.13
21	20.4	21.4		12.6	14.22
21	21.2	20.8		12.6	13.82
21	21.2	21.6		12.6	12.29
21	21.4	21.4		12.7	10.61
21	21.8	22.2		12.8	14.3
21	21.8	22.2		12.9	13.8
21	22.4	22.8		12.9	16.05
21	24.4	22.4		13.1	13.7
21	27.2	21		13.1	14.7
22	15.2	15		13.1	13.23
22	17.6	13.6		13.1	14.77
22	18.8	19.4		13.1	13.57
22	19.6	16.8		13.2	13.98
22	20.8	20		13.2	14.85
22	21	20.6		13.2	13.66
22	21.2	21		13.3	14.38
22	21.6	20		13.4	13.25
22	21.6	21.4		13.4	13.93
22	22	21.8		13.4	13.94
22	22.2	19		13.5	16.5
22	22.2	21.2		13.7	15.23
22	22.4	18.2		13.8	16.68
22	22.4	22		13.8	15.11
22	22.8	23		13.9	15.84
22	23	22		14	14.56
22	23.6	22		14	15.72
22	25.2	24.2		14	14.91
22	25.2	24.6		14.1	13.27
22	25.4	19.4		14.1	14.74
22	26.6	26.2		14.1	12
22	27.4	12		14.3	14.13
22	28.8	20.8		14.4	14.45
22	30.8	33		14.6	14.95
23	19.4	18.4		14.6	14.46
23	20	17.8		14.6	14.64
23	21	19.2		14.9	16.16
23	21.8	21.2		14.9	15.09
23	21.8	21.4		14.9	16.43
23	22.4	21.4		15.2	13.75
23	22.4	21.6		15.4	17.01
23	22.8	23.2		15.4	16.1
23	23	23		15.4	15.99
23	23.2	22		15.4	15.55
23	23.2	22		15.4	15.97
23	23.2	22.2		15.6	16.86
23	23.4	22		15.6	15.47
23	23.6	23		15.6	16.21
23	23.8	23.8		15.6	16.62
23	24	22.2		15.6	15.36
23	24	24.2		15.7	17.76
23	24.2	24.4		15.8	12.21
23	24.4	23.2		15.8	13.31
23	24.6	24.8		15.8	16.23
23	24.6	25.8		15.8	17.33
23	24.8	23.2		15.8	16.22
23	25.6	22		16.1	18.29
23	25.6	23.8		16.3	15.2
23	25.6	24.4		16.3	16.43
23	25.6	24.6		16.6	17.42
23	26.2	26.8		16.7	16.54
23	27.2	24.6		16.7	16.75
23	27.6	22.2		16.7	18.81
23	31.6	32.2		16.7	18.17
23	34.2	28		16.8	18.48
23	47.8	33.6		17.1	10.05
24	21.6	21.4		17.1	17.32
24	21.6	21.8		17.1	11.62
24	22.2	21		17.1	15.26
24	22.8	23.8		17.2	18.33
24	23	23		17.2	17.41
24	23.2	22.6		17.2	17.87
24	23.8	24.2		17.3	17.43
24	24.4	24.4		17.3	16.71
24	24.4	25.6		17.3	19.35
24	24.6	24		17.4	17.55
24	24.8	24.6		17.4	17.64
24	24.8	25.2		17.5	17.58
24	25	23.8		17.5	16.84
24	25	24.2		17.7	19.67
24	25.2	23.6		17.8	18.03
24	25.4	24.2		17.8	18.83
24	25.4	25.2		17.9	19.57
24	25.6	25.4		17.9	19.19
24	25.8	24		17.9	19.38
24	25.8	25.6		18	17.58
24	25.8	25.8		18.1	19.5
24	25.8	26		18.3	17.94
24	25.8	26.4		18.7	19.96
24	26.8	25.2		18.9	19.27
24	27.2	24.8		19	20.11
24	27.2	25.6		19	18.39
24	27.6	28.8		19.2	20.58
24	27.8	27.6		19.3	19.62
24	31	20.6		19.3	19.95
24	32.4	12		19.4	19.57
25	14.8	15		19.4	19.5
25	22.2	21		19.5	18.37
25	22.2	21.6		19.5	19.3
25	23	23.2		19.8	20.23
25	23.4	22.6		20	20.43
25	23.4	24.6		20.1	19.95
25	23.8	23.6		20.2	14.7
25	24.2	22.8		20.3	18
25	24.4	24		20.9	20.43
25	24.8	23.4		20.9	20.86
25	25	24.4		20.9	16.96
25	25.2	22.2		21.1	22.7
25	25.2	22.4		21.3	23.11
25	25.2	23		22.2	23.3
25	25.2	24		23.6	25.73
25	25.4	24		24	23.19
25	25.4	25.6		24	23.12
25	25.6	23.8		24.3	24.54
25	25.6	25.4		24.4	24.74
25	25.8	21.6		24.4	24.68
25	25.8	25.2		25.2	27.27
25	25.8	25.2		25.2	27.83
25	26	24.8		25.4	22.65
25	26.2	26		25.7	23.56
25	26.4	26.6		26.2	27.78
25	27.2	27		29.2	24.46
25	27.2	28.8		29.5	26.63
25	27.6	27.4		30	29.8
25	27.8	26.4		30.6	27.02
25	29.2	27.2		30.9	26.2
25	29.4	29.4
25	31.4	30.4
25	34.8	33.2
25	35	36
25	36	35.2
25	36	35.8
25	36	36.8
25	36.4	35.2
25	36.4	36.8
25	39	30.6
25	39.6	28.6
25	61.8	59.6
26	22	21.2
26	23	20.4
26	23.8	22.6
26	23.8	28
26	24.2	24
26	25	25.4
26	25	26.2
26	25.2	23.6
26	25.2	26.6
26	25.4	20
26	25.8	24.4
26	25.8	25.2
26	26.4	24.2
26	26.4	25.8
26	26.6	26
26	26.6	27.2
26	26.6	27.6
26	26.8	26.8
26	26.8	26.8
26	26.8	27
26	27.2	23.6
26	27.2	25.2
26	27.4	27.6
26	28	26.4
26	28.2	28
26	30	27.6
26	30.2	27.4
26	30.6	36.2
26	31	30.2
26	31	30.2
27	23.8	18.6
27	24	23.2
27	24.2	19.4
27	24.6	24.6
27	24.8	23.8
27	24.8	24.6
27	25.2	25.2
27	25.2	25.4
27	25.6	23.8
27	25.8	26.2
27	26	24
27	26	26.2
27	26.6	26
27	26.6	26.2
27	26.8	25.8
27	26.8	26.2
27	26.8	27
27	27.2	26
27	27.2	26.8
27	27.2	27.6
27	27.4	26.8
27	27.6	26
27	27.6	28
27	27.6	28.2
27	27.8	27.6
27	28.2	25
27	28.2	26.6
27	28.4	25.2
27	28.4	25.8
27	28.4	26.4
27	28.4	27.6
27	28.6	28
27	28.6	30.2
27	28.8	27.2
27	28.8	31.4
27	31.4	24.4
27	32	29.2
27	35.8	31.4
28	20.8	21
28	21.4	19.4
28	25	23.2
28	25.6	25.4
28	26	24.2
28	26.4	25.4
28	26.6	26.2
28	26.8	26.6
28	27	27.2
28	27	27.4
28	27	27.4
28	27.2	26.6
28	27.2	28
28	27.4	26.6
28	27.4	31.6
28	27.6	27.2
28	27.6	28
28	27.8	25
28	27.8	27
28	27.8	27.8
28	27.8	29.4
28	28.2	22.6
28	28.6	27.8
28	28.6	28.4
28	28.6	28.6
28	28.8	27.2
28	29	29.2
28	29	29.8
28	29	29.8
28	29	30
28	29.2	28.6
28	29.2	28.6
28	29.2	28.8
28	29.4	30
28	29.6	30
28	29.8	30
28	30.2	29.2
28	31.4	31.4
28	33.6	19.4
28	50.8	18
29	17	13.2
29	23.8	19.4
29	25.2	22.8
29	25.8	24
29	26.6	26.4
29	26.6	27.2
29	27.2	27
29	27.2	27.2
29	27.4	27
29	27.4	27
29	27.6	28
29	28	26.8
29	28	28.6
29	28.2	27.4
29	28.2	27.6
29	28.4	26.2
29	28.4	28.8
29	28.4	29
29	28.6	28.6
29	28.8	26.8
29	28.8	29
29	28.8	29.4
29	29	27.2
29	29.2	26.6
29	29.2	29.4
29	29.4	27.8
29	30	28.2
29	30	30
29	30.2	29
29	30.4	30
29	30.4	30.4
29	30.6	31.8
29	30.8	26.8
29	30.8	28.6
29	30.8	29.6
29	31	28.4
29	31.6	31.6
29	31.6	32.4
29	32	31.2
29	33	32.2
29	33	33.8
29	41.6	34.6
30	27	26.4
30	27.8	27.6
30	28	27.6
30	28.2	26.4
30	28.4	26.6
30	28.4	27.2
30	28.4	27.8
30	28.8	26.8
30	28.8	28.8
30	28.8	29.4
30	29	26
30	29	27.4
30	29.2	28.6
30	29.2	29
30	29.2	30.2
30	29.4	30.6
30	29.6	29.4
30	29.6	29.8
30	29.8	28.8
30	30.2	29
30	30.4	27.4
30	30.4	27.6
30	30.4	29.6
30	30.4	30.8
30	30.8	27.8
30	30.8	29.8
30	31	27.4
30	31	30.4
30	31.2	31
30	31.4	31.6
30	31.4	31.8
30	31.6	30.6
30	31.6	31
30	31.6	31.4
30	32	31
30	32	31.4
30	32	32.8
30	32.2	28
30	32.6	32.2
30	32.6	32.4
30	32.8	28.2
30	32.8	31.4
30	35.2	35
31	23.4	24.6
31	26.4	21.6
31	27.2	18.8
31	27.4	19.6
31	28	30.4
31	28.6	29.6
31	29	33.2
31	29.2	27.4
31	29.2	28.2
31	29.6	29.2
31	29.8	25.6
31	30.4	26.2
31	30.4	26.4
31	30.6	30.2
31	31.4	31.2
31	31.6	30.6
31	31.6	30.6
31	31.8	30.4
31	31.8	32.8
31	32	30
31	32.4	29.6
31	32.4	30.6
31	32.6	30.6
31	33	32.4
31	33	32.4
31	33.4	31.8
31	33.6	33
31	34.8	32.8
31	35	35.6
31	37.4	44.6
31	38.4	32.4
31	38.8	38.4
31	40	21
31	41.8	36.8
31	43.6	41.2
31	52.8	39.4
32	22.2	24.4
32	28.8	27.2
32	29.4	29
32	29.4	30.6
32	30.4	27.8
32	30.6	30.8
32	30.8	30.4
32	30.8	31
32	30.8	31.8
32	31	27.2
32	31	29.4
32	31	30.4
32	31	30.4
32	31	30.4
32	31	30.8
32	31.2	30.2
32	31.2	30.4
32	31.4	31
32	31.4	31.2
32	31.8	31.6
32	31.8	32.6
32	32	31.2
32	32	31.8
32	32.2	32.2
32	32.4	31
32	32.4	32.4
32	32.4	33
32	32.6	32.4
32	32.8	31
32	32.8	31
32	32.8	32.4
32	33	29.6
32	33	33.6
32	34.4	30.6
32	34.4	33.4
32	34.4	35.6
32	34.8	30.8
32	34.8	33
32	36.8	37.2
33	30.4	29.2
33	30.6	27.4
33	30.6	30.4
33	30.8	22
33	30.8	30.4
33	31	30.6
33	31	31.4
33	31.8	30.6
33	32	31.4
33	32.2	28.8
33	32.4	31
33	32.4	31.2
33	32.4	31.2
33	32.6	32.4
33	32.6	33
33	32.8	30.2
33	33	33
33	33.4	32
33	33.4	33.2
33	33.4	33.2
33	33.4	33.2
33	33.6	32.8
33	33.6	35.2
33	33.8	32.6
33	33.8	33
33	33.8	34.6
33	34	30.8
33	34	32.4
33	34	34.2
33	34.2	33.8
33	34.2	34.4
33	34.4	36
33	34.6	33.8
33	34.8	30
33	35	32.4
33	35.6	34.6
33	35.8	33.8
33	36	34.6
33	36.6	34.2
33	37.2	35.6
33	37.6	33.6
34	30.4	31.4
34	31.4	30.6
34	32.2	30.2
34	32.4	33.4
34	32.8	33.2
34	33	29.8
34	33	30.2
34	33	32.2
34	33.2	32
34	33.4	33.6
34	33.8	33.4
34	34	33.8
34	34	33.8
34	34	34
34	34.2	34
34	34.2	34.2
34	34.2	34.6
34	34.6	33.6
34	34.6	34.6
34	34.8	32.8
34	34.8	33.6
34	34.8	35.6
34	35	34.4
34	35.2	35.2
34	35.2	35.2
34	35.4	34.8
34	35.6	35.8
34	35.6	35.8
34	35.8	35
34	36	36.2
34	36.4	36.4
34	38.4	35.2
34	38.6	31
34	44.4	43.4
35	24.2	35
35	25.6	23.8
35	32.6	30.8
35	32.6	33
35	33	33.2
35	33.2	32.8
35	33.6	24.2
35	33.6	31.8
35	33.6	32.2
35	33.6	33.8
35	33.8	32
35	33.8	33.6
35	33.8	34
35	34	34
35	34.4	34.4
35	34.6	34.4
35	34.6	35.2
35	34.8	33.8
35	34.8	35
35	35.4	33.8
35	35.4	34.8
35	35.6	35
35	35.6	35.6
35	36	34.2
35	36.2	36
35	36.4	35.4
35	36.4	35.8
35	36.8	36
35	37	33
35	37	37.2
35	37.4	36.4
35	38.4	40
35	38.6	34.6
35	38.8	36
35	40	40.2
35	83.2	48.6
36	20	24
36	23	22
36	28.8	25.8
36	34	32.2
36	34.2	33
36	34.2	34
36	34.6	34.4
36	34.8	32.8
36	34.8	33.8
36	34.8	34.2
36	34.8	34.8
36	34.8	35
36	35.4	35.8
36	35.8	39.2
36	36.4	36.2
36	37	37.2
36	37.6	38.4
36	38.8	31.6
36	39.6	39.8
36	39.6	36.6
36	40.2	35.2
36	42	35.4
36	53.8	49.2
37	33.8	33.4
37	34.2	34.4
37	34.4	33.8
37	35.2	34.4
37	35.6	35.6
37	35.8	33.8
37	35.8	35
37	35.8	35.2
37	36.2	32.6
37	36.4	37.2
37	36.6	35.2
37	36.8	36.6
37	37.2	33.4
37	37.4	37.4
37	37.4	35.8
37	37.6	36.4
37	37.8	37.2
37	37.8	36.6
37	38.2	37.8
37	38.2	43
37	38.4	39.4
37	38.4	42.6
37	39.2	38.2
37	42	42.8
37	42.6	41.6
37	42.6	34
37	45.2	30.8
37	46.8	44.2
37	57.8	55.4
37	71.8	39.6
38	14.4	10.2
38	32	27.6
38	35.6	31.4
38	36.2	34
38	36.2	34.8
38	36.4	35
38	36.6	35.2
38	37	35.8
38	37.2	39
38	37.2	36.4
38	37.4	37.4
38	37.4	37
38	37.6	35.2
38	37.6	36.2
38	37.8	37.6
38	38	35.4
38	38.2	37.8
38	38.2	37
38	38.4	37.2
38	38.4	35
38	38.4	36
38	38.6	38.6
38	38.6	36.2
38	38.8	37
38	39	38.8
38	39.2	39.2
38	39.2	39.2
38	39.4	38
38	39.4	38.6
38	39.4	39
38	40.8	38.2
38	40.8	15.2
38	41	38
38	41	40.6
38	41.4	39.4
38	43	41.4
38	45.8	34.8
39	35.6	35.8
39	36	35
39	37	36.8
39	38.2	37.8
39	38.6	38.4
39	39.2	36
39	39.4	38.6
39	39.6	39.4
39	40.6	41.2
39	41.8	40.6
39	43.2	46.6
39	45.4	40
39	47.6	42.8
40	37.2	38.8
40	37.2	36.4
40	37.8	37.6
40	38	38.2
40	38	38.4
40	38	33.6
40	38.8	38.6
40	40.6	40
40	40.8	40.2
40	41.4	41.4
40	42.2	41.4
40	42.2	43
40	42.6	41
40	42.6	45
40	43.2	38.4
40	44.4	44
40	44.6	44.8
41	38.2	26.6
41	40.8	40.4
41	40.8	42
41	42	41.2
41	42.2	41.6
41	42.4	37.2
41	42.4	43
41	42.8	43
41	43.4	43.6
41	43.6	42.4
41	46.2	33.6
41	46.6	42.6
42	39	36.8
42	40.2	40.4
42	40.4	35.6
42	41.4	41.6
42	41.4	41.8
42	42.6	40.4
42	43.2	43.8
42	43.4	38.8
42	43.4	43.6
42	43.8	42.2
42	44.6	31.2
42	45.6	43.4
42	45.6	44.2
42	45.8	47.6
42	46.4	47.2
42	55	19.2
43	20.4	18.4
43	42.4	41.2
43	42.4	42.8
43	43.4	43.6
43	43.6	43.2
43	44	44.2
43	44.2	44
43	44.6	44.2
43	45.2	42.4
43	45.2	45.2
43	45.2	45.6
43	47.4	45.8
43	54.4	51
43	54.4	52.6
43	88	81
44	18.6	18
44	39	35.2
44	43.4	44
44	43.8	43
44	44	44.2
44	44	44.4
44	44.4	45.2
44	44.6	45.2
44	45	45.2
44	45.2	45.2
44	45.6	44.6
44	45.8	43.4
44	46.2	47
45	41	40.6
45	42.8	41
45	44.4	43.2
45	44.4	44.4
45	44.8	35
45	45	43.2
45	45	45.6
45	45.2	43.2
45	46.2	43.8
45	47.6	45.8
45	48.2	47.6
45	48.6	48
45	79.8	81.8
46	38.8	35.2
46	44.8	43.8
46	44.8	44.6
46	45	44
46	45.2	45
46	45.6	45.6
46	45.8	41.6
46	45.8	42.6
46	46.2	45.2
46	46.2	46.4
46	46.4	42
46	48.4	48.4
46	50	46.8
47	46	44
47	46	44.2
47	48.2	39.6
47	48.6	47.8
47	48.6	47.8
47	49.4	46.6
47	51.2	47.4
48	45	28
48	48.2	46
48	49.2	49.4
48	49.4	47.8
48	51.6	49.8
49	45.6	45.8
49	46	44.2
49	48.8	48.2
49	50.4	50
49	51.4	53.6
49	55.4	55.8
50	49	50.6
50	49.6	45.8
50	49.8	46.4
50	55.2	52.2
50	55.4	53
51	51.6	52.6
51	58.2	54.2
52	49.8	46
52	50.2	48.6
52	51.8	52.6
52	52.6	51.6
52	52.8	53.2
52	54	52
53	54.6	54.4
54	55.8	54.2
55	54.8	51.8
55	65.4	63.6
56	49.2	48.6
56	56.8	56.4
56	60	58.4
56	60.6	59
58	63.6	59.2
59	80.6	84.4
60	58	52.4
60	64.8	63
60	71.2	69.6
65	66.8	58.8
65	68.6	68.2
69	78.4	77
70	74.2	72.4
75	87.2	75.6
93	87.4	64.6
