# Supplementary material for: 3D Forest: An application for descriptions of three-dimensional forest structures using terrestrial LiDAR
Source: PLoS One. 2017 May 4;12(5):e0176871. doi: 10.1371/journal.pone.0176871 (PMC5417521; doi:10.1371/journal.pone.0176871)
Supplement: S1 Dataset — Zipped files with data for analysis. File Automatic_segmentation-data.xlsx contains results of automatic segmentation. File DBH_height-data.xlsx contains manual data and corresponding computed data from 3D Forest. File Sensitivity-results-LSR.xlsx contains result of sensitivity analysis with all factors for LSR method. Sensitivity-results-RHT.xlsx contains data for RHT method and file Sensitivity-results-time.xlsx contains time measurement of each method. (ZIP) [file pone.0176871.s001.zip › Sensitivity-results-LSR.xlsx]

## Sheet: List1
Diameter[cm]	Missing_part[%]	Noise[%]	Points[N]	DBH-LSR[cm]	Diff[cm]	Fit
1	0	0	3	1.002	0.002	1
1	0	0	4	1.002	0.002	1
1	0	0	5	1.002	0.002	1
1	0	0	6	1.002	0.002	1
1	0	0	7	1.002	0.002	1
1	0	0	8	1.002	0.002	1
1	0	0	9	1.002	0.002	1
1	0	0	10	1.002	0.002	1
1	0	0	20	1.002	0.002	1
1	0	0	30	1	0	1
1	0	0	40	1.002	0.002	1
1	0	0	50	1	0	1
1	0	0	60	1	0	1
1	0	0	70	1	0	1
1	0	0	80	1	0	1
1	0	0	90	1	0	1
1	0	0	100	1	0	1
1	0	0	200	1	0	1
1	0	0	300	1	0	1
1	0	0	400	1	0	1
1	0	0	500	1	0	1
1	0	10	3	454.134	453.134	0
1	0	10	4	598.9	597.9	0
1	0	10	5	569.666	568.666	0
1	0	10	6	519.794	518.794	0
1	0	10	7	578.186	577.186	0
1	0	10	8	579.43	578.43	0
1	0	10	9	661.36	660.36	0
1	0	10	10	1319.81	1318.81	0
1	0	10	20	2041.37	2040.37	0
1	0	10	30	14189.1	14188.1	0
1	0	10	40	570.348	569.348	0
1	0	10	50	756.222	755.222	0
1	0	10	60	3164.86	3163.86	0
1	0	10	70	933.44	932.44	0
1	0	10	80	1079.88	1078.88	0
1	0	10	90	1158.71	1157.71	0
1	0	10	100	1058.76	1057.76	0
1	0	10	200	1017.14	1016.14	0
1	0	10	300	1093.02	1092.02	0
1	0	10	400	913.11	912.11	0
1	0	10	500	1173.63	1172.63	0
1	0	20	3	485.582	484.582	0
1	0	20	4	701.408	700.408	0
1	0	20	5	412.172	411.172	0
1	0	20	6	1050.3	1049.3	0
1	0	20	7	2128.97	2127.97	0
1	0	20	8	1163.47	1162.47	0
1	0	20	9	2853.77	2852.77	0
1	0	20	10	777.608	776.608	0
1	0	20	20	2496.33	2495.33	0
1	0	20	30	1285.65	1284.65	0
1	0	20	40	699.606	698.606	0
1	0	20	50	992.332	991.332	0
1	0	20	60	2896.37	2895.37	0
1	0	20	70	2611.21	2610.21	0
1	0	20	80	1132.53	1131.53	0
1	0	20	90	1153.34	1152.34	0
1	0	20	100	121592	121591	0
1	0	20	200	991.092	990.092	0
1	0	20	300	1002.4	1001.4	0
1	0	20	400	969.972	968.972	0
1	0	20	500	1046.51	1045.51	0
1	0	30	3	2177.02	2176.02	0
1	0	30	4	1884.84	1883.84	0
1	0	30	5	976.626	975.626	0
1	0	30	6	811.236	810.236	0
1	0	30	7	2688.31	2687.31	0
1	0	30	8	8907.17	8906.17	0
1	0	30	9	1065.06	1064.06	0
1	0	30	10	2025.25	2024.25	0
1	0	30	20	1334.64	1333.64	0
1	0	30	30	1292.81	1291.81	0
1	0	30	40	724.308	723.308	0
1	0	30	50	941.996	940.996	0
1	0	30	60	882.46	881.46	0
1	0	30	70	1074.28	1073.28	0
1	0	30	80	1127.43	1126.43	0
1	0	30	90	1119.55	1118.55	0
1	0	30	100	885.308	884.308	0
1	0	30	200	985.97	984.97	0
1	0	30	300	1019.97	1018.97	0
1	0	30	400	1044.73	1043.73	0
1	0	30	500	1050.77	1049.77	0
1	0	40	3	5055.23	5054.23	0
1	0	40	4	2133.54	2132.54	0
1	0	40	5	831.746	830.746	0
1	0	40	6	944.858	943.858	0
1	0	40	7	1210.09	1209.09	0
1	0	40	8	1556.97	1555.97	0
1	0	40	9	1000.06	999.062	0
1	0	40	10	1000.05	999.048	0
1	0	40	20	1032.61	1031.61	0
1	0	40	30	916.026	915.026	0
1	0	40	40	876.19	875.19	0
1	0	40	50	918.222	917.222	0
1	0	40	60	941.684	940.684	0
1	0	40	70	998.04	997.04	0
1	0	40	80	974.154	973.154	0
1	0	40	90	894.05	893.05	0
1	0	40	100	893.93	892.93	0
1	0	40	200	1001.26	1000.26	0
1	0	40	300	1053.95	1052.95	0
1	0	40	400	1069.1	1068.1	0
1	0	40	500	1063.12	1062.12	0
1	0	50	3	868.24	867.24	0
1	0	50	4	851.962	850.962	0
1	0	50	5	1258.35	1257.35	0
1	0	50	6	1056.64	1055.64	0
1	0	50	7	1234.74	1233.74	0
1	0	50	8	10413.6	10412.6	0
1	0	50	9	878.632	877.632	0
1	0	50	10	1096.86	1095.86	0
1	0	50	20	924.254	923.254	0
1	0	50	30	868.416	867.416	0
1	0	50	40	1033.34	1032.34	0
1	0	50	50	899.674	898.674	0
1	0	50	60	989.44	988.44	0
1	0	50	70	997.092	996.092	0
1	0	50	80	994.162	993.162	0
1	0	50	90	998.554	997.554	0
1	0	50	100	940.742	939.742	0
1	0	50	200	1020.3	1019.3	0
1	0	50	300	1065.34	1064.34	0
1	0	50	400	1091.34	1090.34	0
1	0	50	500	1087.25	1086.25	0
1	0	60	3	20652.7	20651.7	0
1	0	60	4	773.034	772.034	0
1	0	60	5	988.94	987.94	0
1	0	60	6	1332.49	1331.49	0
1	0	60	7	916.028	915.028	0
1	0	60	8	1297.9	1296.9	0
1	0	60	9	1060.74	1059.74	0
1	0	60	10	1271.67	1270.67	0
1	0	60	20	938.688	937.688	0
1	0	60	30	978.558	977.558	0
1	0	60	40	895.346	894.346	0
1	0	60	50	1002.74	1001.74	0
1	0	60	60	906.076	905.076	0
1	0	60	70	1057.26	1056.26	0
1	0	60	80	1023.66	1022.66	0
1	0	60	90	1025.07	1024.07	0
1	0	60	100	1013.12	1012.12	0
1	0	60	200	1064.34	1063.34	0
1	0	60	300	1081.16	1080.16	0
1	0	60	400	1082.69	1081.69	0
1	0	60	500	1093.09	1092.09	0
1	0	70	3	1109.61	1108.61	0
1	0	70	4	939.564	938.564	0
1	0	70	5	918.51	917.51	0
1	0	70	6	1010.47	1009.47	0
1	0	70	7	1145.43	1144.43	0
1	0	70	8	1003.25	1002.25	0
1	0	70	9	811.932	810.932	0
1	0	70	10	918.16	917.16	0
1	0	70	20	1002.47	1001.47	0
1	0	70	30	923.174	922.174	0
1	0	70	40	1028.4	1027.4	0
1	0	70	50	1024.37	1023.37	0
1	0	70	60	1025.09	1024.09	0
1	0	70	70	1033.8	1032.8	0
1	0	70	80	1018.83	1017.83	0
1	0	70	90	1027.56	1026.56	0
1	0	70	100	1024.36	1023.36	0
1	0	70	200	1094.4	1093.4	0
1	0	70	300	1098.08	1097.08	0
1	0	70	400	1105.06	1104.06	0
1	0	70	500	1082.01	1081.01	0
1	0	80	3	873.85	872.85	0
1	0	80	4	931.14	930.14	0
1	0	80	5	882.142	881.142	0
1	0	80	6	1094.59	1093.59	0
1	0	80	7	890.616	889.616	0
1	0	80	8	1004.27	1003.27	0
1	0	80	9	930.12	929.12	0
1	0	80	10	965.484	964.484	0
1	0	80	20	1036.93	1035.93	0
1	0	80	30	998.242	997.242	0
1	0	80	40	1059.53	1058.53	0
1	0	80	50	1002.88	1001.88	0
1	0	80	60	1024.49	1023.49	0
1	0	80	70	1080.63	1079.63	0
1	0	80	80	1054.16	1053.16	0
1	0	80	90	1099.71	1098.71	0
1	0	80	100	1100.44	1099.44	0
1	0	80	200	1069.54	1068.54	0
1	0	80	300	1099.23	1098.23	0
1	0	80	400	1101.95	1100.95	0
1	0	80	500	1112.92	1111.92	0
1	0	90	3	1086.54	1085.54	0
1	0	90	4	1046.71	1045.71	0
1	0	90	5	1044.89	1043.89	0
1	0	90	6	1020.97	1019.97	0
1	0	90	7	1056.76	1055.76	0
1	0	90	8	1096.22	1095.22	0
1	0	90	9	1075.12	1074.12	0
1	0	90	10	1015.27	1014.27	0
1	0	90	20	1042.1	1041.1	0
1	0	90	30	1083.33	1082.33	0
1	0	90	40	1069.3	1068.3	0
1	0	90	50	1068.82	1067.82	0
1	0	90	60	1064.32	1063.32	0
1	0	90	70	1102.79	1101.79	0
1	0	90	80	1103.84	1102.84	0
1	0	90	90	1084.49	1083.49	0
1	0	90	100	1124.38	1123.38	0
1	0	90	200	1105.94	1104.94	0
1	0	90	300	1100.43	1099.43	0
1	0	90	400	1113.34	1112.34	0
1	0	90	500	1107.85	1106.85	0
1	10	0	3	1	0	1
1	10	0	4	1.002	0.002	1
1	10	0	5	1.002	0.002	1
1	10	0	6	1	0	1
1	10	0	7	1.002	0.002	1
1	10	0	8	1.002	0.002	1
1	10	0	9	1	0	1
1	10	0	10	1	0	1
1	10	0	20	1.002	0.002	1
1	10	0	30	1.002	0.002	1
1	10	0	40	1	0	1
1	10	0	50	1	0	1
1	10	0	60	1	0	1
1	10	0	70	1	0	1
1	10	0	80	1	0	1
1	10	0	90	1	0	1
1	10	0	100	1	0	1
1	10	0	200	1	0	1
1	10	0	300	1	0	1
1	10	0	400	1	0	1
1	10	0	500	1	0	1
1	10	10	3	606.138	605.138	0
1	10	10	4	322.17	321.17	0
1	10	10	5	183.782	182.782	0
1	10	10	6	625.302	624.302	0
1	10	10	7	495.828	494.828	0
1	10	10	8	342.622	341.622	0
1	10	10	9	433.386	432.386	0
1	10	10	10	1819.9	1818.9	0
1	10	10	20	1007.81	1006.81	0
1	10	10	30	904.268	903.268	0
1	10	10	40	1057.67	1056.67	0
1	10	10	50	1295.54	1294.54	0
1	10	10	60	1205.63	1204.63	0
1	10	10	70	824.426	823.426	0
1	10	10	80	648.004	647.004	0
1	10	10	90	1644.77	1643.77	0
1	10	10	100	1152.34	1151.34	0
1	10	10	200	1156.51	1155.51	0
1	10	10	300	1118.56	1117.56	0
1	10	10	400	1017.16	1016.16	0
1	10	10	500	985.9	984.9	0
1	10	20	3	748.19	747.19	0
1	10	20	4	431.142	430.142	0
1	10	20	5	803.238	802.238	0
1	10	20	6	401.996	400.996	0
1	10	20	7	3836.24	3835.24	0
1	10	20	8	592.628	591.628	0
1	10	20	9	781.092	780.092	0
1	10	20	10	1192.81	1191.81	0
1	10	20	20	1189.28	1188.28	0
1	10	20	30	1510.13	1509.13	0
1	10	20	40	851.486	850.486	0
1	10	20	50	1178.62	1177.62	0
1	10	20	60	3889.98	3888.98	0
1	10	20	70	1644.23	1643.23	0
1	10	20	80	1492.7	1491.7	0
1	10	20	90	987.866	986.866	0
1	10	20	100	915.406	914.406	0
1	10	20	200	1003.25	1002.25	0
1	10	20	300	974.208	973.208	0
1	10	20	400	1027.84	1026.84	0
1	10	20	500	953.418	952.418	0
1	10	30	3	747.522	746.522	0
1	10	30	4	359.696	358.696	0
1	10	30	5	831.268	830.268	0
1	10	30	6	958.942	957.942	0
1	10	30	7	719.826	718.826	0
1	10	30	8	1212.85	1211.85	0
1	10	30	9	1142.1	1141.1	0
1	10	30	10	1541.89	1540.89	0
1	10	30	20	756.578	755.578	0
1	10	30	30	157361	157360	0
1	10	30	40	1128.54	1127.54	0
1	10	30	50	39877	39876	0
1	10	30	60	1001.4	1000.4	0
1	10	30	70	1010.1	1009.1	0
1	10	30	80	1109.97	1108.97	0
1	10	30	90	892.142	891.142	0
1	10	30	100	997.61	996.61	0
1	10	30	200	990.348	989.348	0
1	10	30	300	1054.46	1053.46	0
1	10	30	400	1039.15	1038.15	0
1	10	30	500	1107.65	1106.65	0
1	10	40	3	769.944	768.944	0
1	10	40	4	3965.34	3964.34	0
1	10	40	5	58038	58037	0
1	10	40	6	967.428	966.428	0
1	10	40	7	915.54	914.54	0
1	10	40	8	156919	156918	0
1	10	40	9	891.112	890.112	0
1	10	40	10	13428	13427	0
1	10	40	20	1366.43	1365.43	0
1	10	40	30	971.358	970.358	0
1	10	40	40	1068.41	1067.41	0
1	10	40	50	982.028	981.028	0
1	10	40	60	831.84	830.84	0
1	10	40	70	1018.68	1017.68	0
1	10	40	80	948.974	947.974	0
1	10	40	90	914.04	913.04	0
1	10	40	100	1017.47	1016.47	0
1	10	40	200	1017.45	1016.45	0
1	10	40	300	1064.62	1063.62	0
1	10	40	400	1042.68	1041.68	0
1	10	40	500	1048.4	1047.4	0
1	10	50	3	1703.35	1702.35	0
1	10	50	4	842.536	841.536	0
1	10	50	5	1778.05	1777.05	0
1	10	50	6	1157.32	1156.32	0
1	10	50	7	980.454	979.454	0
1	10	50	8	1247.34	1246.34	0
1	10	50	9	963.19	962.19	0
1	10	50	10	9624.78	9623.78	0
1	10	50	20	935.046	934.046	0
1	10	50	30	818.412	817.412	0
1	10	50	40	920.522	919.522	0
1	10	50	50	977.436	976.436	0
1	10	50	60	875.41	874.41	0
1	10	50	70	863.858	862.858	0
1	10	50	80	967.7	966.7	0
1	10	50	90	1060.53	1059.53	0
1	10	50	100	1008.7	1007.7	0
1	10	50	200	1067.12	1066.12	0
1	10	50	300	1032.21	1031.21	0
1	10	50	400	1072.05	1071.05	0
1	10	50	500	1085.98	1084.98	0
1	10	60	3	883.014	882.014	0
1	10	60	4	1114.41	1113.41	0
1	10	60	5	4245.86	4244.86	0
1	10	60	6	978.898	977.898	0
1	10	60	7	1304.66	1303.66	0
1	10	60	8	1091.7	1090.7	0
1	10	60	9	944.232	943.232	0
1	10	60	10	1381.05	1380.05	0
1	10	60	20	1139.06	1138.06	0
1	10	60	30	1041.85	1040.85	0
1	10	60	40	969.904	968.904	0
1	10	60	50	987.634	986.634	0
1	10	60	60	1087.35	1086.35	0
1	10	60	70	1030.73	1029.73	0
1	10	60	80	1004.58	1003.58	0
1	10	60	90	1047.77	1046.77	0
1	10	60	100	1070.06	1069.06	0
1	10	60	200	1069.14	1068.14	0
1	10	60	300	1069.87	1068.87	0
1	10	60	400	1086.75	1085.75	0
1	10	60	500	1097.28	1096.28	0
1	10	70	3	844.048	843.048	0
1	10	70	4	1129.31	1128.31	0
1	10	70	5	1082.78	1081.78	0
1	10	70	6	921.582	920.582	0
1	10	70	7	1077.14	1076.14	0
1	10	70	8	987.616	986.616	0
1	10	70	9	887.376	886.376	0
1	10	70	10	1003.21	1002.21	0
1	10	70	20	1044.06	1043.06	0
1	10	70	30	1020.73	1019.73	0
1	10	70	40	991.742	990.742	0
1	10	70	50	971.972	970.972	0
1	10	70	60	971.862	970.862	0
1	10	70	70	1039.04	1038.04	0
1	10	70	80	1069.71	1068.71	0
1	10	70	90	1040.96	1039.96	0
1	10	70	100	1045.06	1044.06	0
1	10	70	200	1103.55	1102.55	0
1	10	70	300	1088.63	1087.63	0
1	10	70	400	1089.24	1088.24	0
1	10	70	500	1100.47	1099.47	0
1	10	80	3	1021.64	1020.64	0
1	10	80	4	1035.12	1034.12	0
1	10	80	5	1111.58	1110.58	0
1	10	80	6	1004.89	1003.89	0
1	10	80	7	982.252	981.252	0
1	10	80	8	1100.84	1099.84	0
1	10	80	9	973.584	972.584	0
1	10	80	10	1021.56	1020.56	0
1	10	80	20	1036.56	1035.56	0
1	10	80	30	1008.82	1007.82	0
1	10	80	40	1019.74	1018.74	0
1	10	80	50	1065.03	1064.03	0
1	10	80	60	1080.71	1079.71	0
1	10	80	70	1058.05	1057.05	0
1	10	80	80	1087.61	1086.61	0
1	10	80	90	1100.74	1099.74	0
1	10	80	100	1116.8	1115.8	0
1	10	80	200	1102.52	1101.52	0
1	10	80	300	1093	1092	0
1	10	80	400	1114.82	1113.82	0
1	10	80	500	1115.15	1114.15	0
1	10	90	3	1131.44	1130.44	0
1	10	90	4	1015.8	1014.8	0
1	10	90	5	1046.4	1045.4	0
1	10	90	6	1000.05	999.05	0
1	10	90	7	1020.08	1019.08	0
1	10	90	8	1081.69	1080.69	0
1	10	90	9	1070.95	1069.95	0
1	10	90	10	1054.29	1053.29	0
1	10	90	20	1050.04	1049.04	0
1	10	90	30	1062.83	1061.83	0
1	10	90	40	1072.49	1071.49	0
1	10	90	50	1079.46	1078.46	0
1	10	90	60	1097.71	1096.71	0
1	10	90	70	1094.5	1093.5	0
1	10	90	80	1110.09	1109.09	0
1	10	90	90	1107.02	1106.02	0
1	10	90	100	1099.19	1098.19	0
1	10	90	200	1096.27	1095.27	0
1	10	90	300	1102.03	1101.03	0
1	10	90	400	1106.53	1105.53	0
1	10	90	500	1110.72	1109.72	0
1	20	0	3	1	0	1
1	20	0	4	1	0	1
1	20	0	5	1.002	0.002	1
1	20	0	6	1.002	0.002	1
1	20	0	7	1.002	0.002	1
1	20	0	8	1	0	1
1	20	0	9	1	0	1
1	20	0	10	1	0	1
1	20	0	20	1	0	1
1	20	0	30	1	0	1
1	20	0	40	1	0	1
1	20	0	50	1	0	1
1	20	0	60	1	0	1
1	20	0	70	1	0	1
1	20	0	80	1	0	1
1	20	0	90	1	0	1
1	20	0	100	1	0	1
1	20	0	200	1	0	1
1	20	0	300	1	0	1
1	20	0	400	1	0	1
1	20	0	500	1	0	1
1	20	10	3	473.682	472.682	0
1	20	10	4	577.308	576.308	0
1	20	10	5	92.038	91.038	0
1	20	10	6	728.856	727.856	0
1	20	10	7	676.76	675.76	0
1	20	10	8	490.598	489.598	0
1	20	10	9	904.21	903.21	0
1	20	10	10	655.404	654.404	0
1	20	10	20	3233.95	3232.95	0
1	20	10	30	466.678	465.678	0
1	20	10	40	1214.58	1213.58	0
1	20	10	50	20588	20587	0
1	20	10	60	1661.58	1660.58	0
1	20	10	70	919.082	918.082	0
1	20	10	80	993.18	992.18	0
1	20	10	90	7051.08	7050.08	0
1	20	10	100	1761.2	1760.2	0
1	20	10	200	872.152	871.152	0
1	20	10	300	973.122	972.122	0
1	20	10	400	1281.07	1280.07	0
1	20	10	500	1015.39	1014.39	0
1	20	20	3	267.812	266.812	0
1	20	20	4	422.414	421.414	0
1	20	20	5	734.816	733.816	0
1	20	20	6	1607.59	1606.59	0
1	20	20	7	1561.8	1560.8	0
1	20	20	8	645.562	644.562	0
1	20	20	9	3521.02	3520.02	0
1	20	20	10	6286.65	6285.65	0
1	20	20	20	786.594	785.594	0
1	20	20	30	1129.15	1128.15	0
1	20	20	40	3514.91	3513.91	0
1	20	20	50	1062.38	1061.38	0
1	20	20	60	947.61	946.61	0
1	20	20	70	1045	1044	0
1	20	20	80	847.224	846.224	0
1	20	20	90	949.308	948.308	0
1	20	20	100	1058.82	1057.82	0
1	20	20	200	955.176	954.176	0
1	20	20	300	961.752	960.752	0
1	20	20	400	1012.24	1011.24	0
1	20	20	500	1019.41	1018.41	0
1	20	30	3	2087.37	2086.37	0
1	20	30	4	817.38	816.38	0
1	20	30	5	1159.57	1158.57	0
1	20	30	6	1083.11	1082.11	0
1	20	30	7	1094	1093	0
1	20	30	8	64727.3	64726.3	0
1	20	30	9	2542.66	2541.66	0
1	20	30	10	33291.7	33290.7	0
1	20	30	20	1044.47	1043.47	0
1	20	30	30	1059.37	1058.37	0
1	20	30	40	1064.8	1063.8	0
1	20	30	50	1116.42	1115.42	0
1	20	30	60	1051.84	1050.84	0
1	20	30	70	1136.59	1135.59	0
1	20	30	80	998.548	997.548	0
1	20	30	90	1058.13	1057.13	0
1	20	30	100	958.01	957.01	0
1	20	30	200	988.262	987.262	0
1	20	30	300	1038.2	1037.2	0
1	20	30	400	1004.84	1003.84	0
1	20	30	500	1045.83	1044.83	0
1	20	40	3	933.486	932.486	0
1	20	40	4	903.69	902.69	0
1	20	40	5	27591.8	27590.8	0
1	20	40	6	1954.72	1953.72	0
1	20	40	7	1092.74	1091.74	0
1	20	40	8	723.306	722.306	0
1	20	40	9	845.016	844.016	0
1	20	40	10	61666.8	61665.8	0
1	20	40	20	1068.92	1067.92	0
1	20	40	30	891.256	890.256	0
1	20	40	40	996.098	995.098	0
1	20	40	50	1017.75	1016.75	0
1	20	40	60	952.962	951.962	0
1	20	40	70	993	992	0
1	20	40	80	1011.94	1010.94	0
1	20	40	90	1020.97	1019.97	0
1	20	40	100	1017.81	1016.81	0
1	20	40	200	1021.35	1020.35	0
1	20	40	300	1055.52	1054.52	0
1	20	40	400	1046.39	1045.39	0
1	20	40	500	1080.7	1079.7	0
1	20	50	3	1190.44	1189.44	0
1	20	50	4	906.036	905.036	0
1	20	50	5	955.778	954.778	0
1	20	50	6	2768.7	2767.7	0
1	20	50	7	1173.08	1172.08	0
1	20	50	8	11284.2	11283.2	0
1	20	50	9	822.73	821.73	0
1	20	50	10	821.864	820.864	0
1	20	50	20	3663.66	3662.66	0
1	20	50	30	1101.44	1100.44	0
1	20	50	40	991.096	990.096	0
1	20	50	50	805.494	804.494	0
1	20	50	60	945.358	944.358	0
1	20	50	70	1027.36	1026.36	0
1	20	50	80	940.48	939.48	0
1	20	50	90	1054.36	1053.36	0
1	20	50	100	1045.25	1044.25	0
1	20	50	200	1060.01	1059.01	0
1	20	50	300	1042.03	1041.03	0
1	20	50	400	1064.99	1063.99	0
1	20	50	500	1067.74	1066.74	0
1	20	60	3	940.192	939.192	0
1	20	60	4	988.254	987.254	0
1	20	60	5	818.128	817.128	0
1	20	60	6	1034.7	1033.7	0
1	20	60	7	839.81	838.81	0
1	20	60	8	866.834	865.834	0
1	20	60	9	969.474	968.474	0
1	20	60	10	1138.78	1137.78	0
1	20	60	20	1137.64	1136.64	0
1	20	60	30	1057.12	1056.12	0
1	20	60	40	1016.51	1015.51	0
1	20	60	50	923.742	922.742	0
1	20	60	60	896.862	895.862	0
1	20	60	70	981.004	980.004	0
1	20	60	80	1073.47	1072.47	0
1	20	60	90	1074.04	1073.04	0
1	20	60	100	1038.79	1037.79	0
1	20	60	200	1050.73	1049.73	0
1	20	60	300	1063.21	1062.21	0
1	20	60	400	1080.38	1079.38	0
1	20	60	500	1107.47	1106.47	0
1	20	70	3	890.366	889.366	0
1	20	70	4	963.224	962.224	0
1	20	70	5	1066.78	1065.78	0
1	20	70	6	884.152	883.152	0
1	20	70	7	973.444	972.444	0
1	20	70	8	951.56	950.56	0
1	20	70	9	1113.5	1112.5	0
1	20	70	10	4142.48	4141.48	0
1	20	70	20	972.356	971.356	0
1	20	70	30	979.684	978.684	0
1	20	70	40	965.424	964.424	0
1	20	70	50	1014.05	1013.05	0
1	20	70	60	1055.66	1054.66	0
1	20	70	70	1017.35	1016.35	0
1	20	70	80	989.586	988.586	0
1	20	70	90	1034.03	1033.03	0
1	20	70	100	1098.65	1097.65	0
1	20	70	200	1085.43	1084.43	0
1	20	70	300	1105.55	1104.55	0
1	20	70	400	1086.75	1085.75	0
1	20	70	500	1111.14	1110.14	0
1	20	80	3	1175.02	1174.02	0
1	20	80	4	1040.03	1039.03	0
1	20	80	5	1053.73	1052.73	0
1	20	80	6	975.184	974.184	0
1	20	80	7	855.704	854.704	0
1	20	80	8	953.84	952.84	0
1	20	80	9	968.968	967.968	0
1	20	80	10	949.036	948.036	0
1	20	80	20	1068.21	1067.21	0
1	20	80	30	1031.18	1030.18	0
1	20	80	40	992.972	991.972	0
1	20	80	50	1062.09	1061.09	0
1	20	80	60	1058.42	1057.42	0
1	20	80	70	1068.64	1067.64	0
1	20	80	80	1049.4	1048.4	0
1	20	80	90	1073.5	1072.5	0
1	20	80	100	1093.2	1092.2	0
1	20	80	200	1096.81	1095.81	0
1	20	80	300	1112.92	1111.92	0
1	20	80	400	1099.46	1098.46	0
1	20	80	500	1110.02	1109.02	0
1	20	90	3	1120.92	1119.92	0
1	20	90	4	1050.75	1049.75	0
1	20	90	5	1032.44	1031.44	0
1	20	90	6	1066	1065	0
1	20	90	7	1071.07	1070.07	0
1	20	90	8	991.59	990.59	0
1	20	90	9	1031.11	1030.11	0
1	20	90	10	1073.71	1072.71	0
1	20	90	20	1038.61	1037.61	0
1	20	90	30	1077.73	1076.73	0
1	20	90	40	1073.26	1072.26	0
1	20	90	50	1077.65	1076.65	0
1	20	90	60	1070.94	1069.94	0
1	20	90	70	1084.12	1083.12	0
1	20	90	80	1097.53	1096.53	0
1	20	90	90	1099.97	1098.97	0
1	20	90	100	1100.19	1099.19	0
1	20	90	200	1100.93	1099.93	0
1	20	90	300	1116.12	1115.12	0
1	20	90	400	1120.99	1119.99	0
1	20	90	500	1120.57	1119.57	0
1	30	0	3	1.002	0.002	1
1	30	0	4	1.002	0.002	1
1	30	0	5	1.002	0.002	1
1	30	0	6	1.002	0.002	1
1	30	0	7	1	0	1
1	30	0	8	1.002	0.002	1
1	30	0	9	1	0	1
1	30	0	10	1	0	1
1	30	0	20	1.002	0.002	1
1	30	0	30	1	0	1
1	30	0	40	1.002	0.002	1
1	30	0	50	1	0	1
1	30	0	60	1	0	1
1	30	0	70	1	0	1
1	30	0	80	1	0	1
1	30	0	90	1	0	1
1	30	0	100	1	0	1
1	30	0	200	1	0	1
1	30	0	300	1	0	1
1	30	0	400	1	0	1
1	30	0	500	1	0	1
1	30	10	3	311.266	310.266	0
1	30	10	4	328.408	327.408	0
1	30	10	5	700.644	699.644	0
1	30	10	6	587.904	586.904	0
1	30	10	7	254.568	253.568	0
1	30	10	8	470.358	469.358	0
1	30	10	9	738.134	737.134	0
1	30	10	10	651.972	650.972	0
1	30	10	20	9731.83	9730.83	0
1	30	10	30	957.026	956.026	0
1	30	10	40	198953	198952	0
1	30	10	50	5441.7	5440.7	0
1	30	10	60	1133.24	1132.24	0
1	30	10	70	863.122	862.122	0
1	30	10	80	1024.91	1023.91	0
1	30	10	90	2667.66	2666.66	0
1	30	10	100	1122.03	1121.03	0
1	30	10	200	942.594	941.594	0
1	30	10	300	941.076	940.076	0
1	30	10	400	1038.73	1037.73	0
1	30	10	500	1002.32	1001.32	0
1	30	20	3	846.038	845.038	0
1	30	20	4	392.722	391.722	0
1	30	20	5	23025.6	23024.6	0
1	30	20	6	130394	130393	0
1	30	20	7	726.722	725.722	0
1	30	20	8	672.132	671.132	0
1	30	20	9	921.046	920.046	0
1	30	20	10	1095.51	1094.51	0
1	30	20	20	1043.09	1042.09	0
1	30	20	30	851.88	850.88	0
1	30	20	40	2714.95	2713.95	0
1	30	20	50	980.266	979.266	0
1	30	20	60	1905.8	1904.8	0
1	30	20	70	1160.48	1159.48	0
1	30	20	80	1190.93	1189.93	0
1	30	20	90	1340.21	1339.21	0
1	30	20	100	964.254	963.254	0
1	30	20	200	983.51	982.51	0
1	30	20	300	1004.89	1003.89	0
1	30	20	400	978.4	977.4	0
1	30	20	500	964.866	963.866	0
1	30	30	3	7999.39	7998.39	0
1	30	30	4	644.468	643.468	0
1	30	30	5	661.246	660.246	0
1	30	30	6	601.47	600.47	0
1	30	30	7	5375.72	5374.72	0
1	30	30	8	3421.13	3420.13	0
1	30	30	9	871.744	870.744	0
1	30	30	10	1144.24	1143.24	0
1	30	30	20	8971.45	8970.45	0
1	30	30	30	21765	21764	0
1	30	30	40	1045.68	1044.68	0
1	30	30	50	915.134	914.134	0
1	30	30	60	1056.8	1055.8	0
1	30	30	70	1003.75	1002.75	0
1	30	30	80	985.57	984.57	0
1	30	30	90	1017.5	1016.5	0
1	30	30	100	912.24	911.24	0
1	30	30	200	984.302	983.302	0
1	30	30	300	1036.95	1035.95	0
1	30	30	400	1031.76	1030.76	0
1	30	30	500	1021.97	1020.97	0
1	30	40	3	1072.72	1071.72	0
1	30	40	4	707.194	706.194	0
1	30	40	5	894.162	893.162	0
1	30	40	6	1403.28	1402.28	0
1	30	40	7	1522.13	1521.13	0
1	30	40	8	4808.11	4807.11	0
1	30	40	9	1053.39	1052.39	0
1	30	40	10	755.348	754.348	0
1	30	40	20	1423.04	1422.04	0
1	30	40	30	902.272	901.272	0
1	30	40	40	966.602	965.602	0
1	30	40	50	1030.85	1029.85	0
1	30	40	60	946.304	945.304	0
1	30	40	70	1139.49	1138.49	0
1	30	40	80	948.224	947.224	0
1	30	40	90	979.09	978.09	0
1	30	40	100	984.18	983.18	0
1	30	40	200	1009.58	1008.58	0
1	30	40	300	1050.77	1049.77	0
1	30	40	400	1070.37	1069.37	0
1	30	40	500	1098.28	1097.28	0
1	30	50	3	3122	3121	0
1	30	50	4	781.136	780.136	0
1	30	50	5	790.93	789.93	0
1	30	50	6	8222.51	8221.51	0
1	30	50	7	816.404	815.404	0
1	30	50	8	863.494	862.494	0
1	30	50	9	769.058	768.058	0
1	30	50	10	1112.95	1111.95	0
1	30	50	20	986.944	985.944	0
1	30	50	30	967.06	966.06	0
1	30	50	40	1005.66	1004.66	0
1	30	50	50	1000.01	999.006	0
1	30	50	60	1078.15	1077.15	0
1	30	50	70	934.052	933.052	0
1	30	50	80	1063.09	1062.09	0
1	30	50	90	1022.94	1021.94	0
1	30	50	100	1040.78	1039.78	0
1	30	50	200	1055.48	1054.48	0
1	30	50	300	1074.65	1073.65	0
1	30	50	400	1070.23	1069.23	0
1	30	50	500	1084.61	1083.61	0
1	30	60	3	1042.92	1041.92	0
1	30	60	4	1099.08	1098.08	0
1	30	60	5	160975	160974	0
1	30	60	6	1016.73	1015.73	0
1	30	60	7	975.458	974.458	0
1	30	60	8	28105.4	28104.4	0
1	30	60	9	774.328	773.328	0
1	30	60	10	911.872	910.872	0
1	30	60	20	1009.32	1008.32	0
1	30	60	30	928.274	927.274	0
1	30	60	40	912.914	911.914	0
1	30	60	50	992.868	991.868	0
1	30	60	60	1052.73	1051.73	0
1	30	60	70	1005.63	1004.63	0
1	30	60	80	1066.78	1065.78	0
1	30	60	90	980.416	979.416	0
1	30	60	100	1035.51	1034.51	0
1	30	60	200	1093	1092	0
1	30	60	300	1081.26	1080.26	0
1	30	60	400	1071.56	1070.56	0
1	30	60	500	1093.24	1092.24	0
1	30	70	3	1102.66	1101.66	0
1	30	70	4	1040.79	1039.79	0
1	30	70	5	1090.95	1089.95	0
1	30	70	6	839.042	838.042	0
1	30	70	7	1024.78	1023.78	0
1	30	70	8	859.954	858.954	0
1	30	70	9	931.108	930.108	0
1	30	70	10	1004.99	1003.99	0
1	30	70	20	924.01	923.01	0
1	30	70	30	1042.32	1041.32	0
1	30	70	40	1041.17	1040.17	0
1	30	70	50	1046.61	1045.61	0
1	30	70	60	1014.18	1013.18	0
1	30	70	70	1013.86	1012.86	0
1	30	70	80	1061.31	1060.31	0
1	30	70	90	1032.33	1031.33	0
1	30	70	100	1063.1	1062.1	0
1	30	70	200	1087.34	1086.34	0
1	30	70	300	1079.59	1078.59	0
1	30	70	400	1094.26	1093.26	0
1	30	70	500	1115.19	1114.19	0
1	30	80	3	966.7	965.7	0
1	30	80	4	1060.16	1059.16	0
1	30	80	5	997.72	996.72	0
1	30	80	6	1160.23	1159.23	0
1	30	80	7	877.516	876.516	0
1	30	80	8	994.266	993.266	0
1	30	80	9	974.08	973.08	0
1	30	80	10	1021.31	1020.31	0
1	30	80	20	952.392	951.392	0
1	30	80	30	1071.77	1070.77	0
1	30	80	40	1073.42	1072.42	0
1	30	80	50	1038.04	1037.04	0
1	30	80	60	1052.92	1051.92	0
1	30	80	70	1094.15	1093.15	0
1	30	80	80	1091.08	1090.08	0
1	30	80	90	1072.67	1071.67	0
1	30	80	100	1093.95	1092.95	0
1	30	80	200	1108.4	1107.4	0
1	30	80	300	1103.27	1102.27	0
1	30	80	400	1119.2	1118.2	0
1	30	80	500	1115.95	1114.95	0
1	30	90	3	1020.26	1019.26	0
1	30	90	4	939.622	938.622	0
1	30	90	5	999.622	998.622	0
1	30	90	6	1040.2	1039.2	0
1	30	90	7	1038.88	1037.88	0
1	30	90	8	1024.42	1023.42	0
1	30	90	9	1058.81	1057.81	0
1	30	90	10	1058.48	1057.48	0
1	30	90	20	1069.38	1068.38	0
1	30	90	30	1058.31	1057.31	0
1	30	90	40	1094.56	1093.56	0
1	30	90	50	1090.48	1089.48	0
1	30	90	60	1087.98	1086.98	0
1	30	90	70	1086.06	1085.06	0
1	30	90	80	1083.28	1082.28	0
1	30	90	90	1110.34	1109.34	0
1	30	90	100	1094.7	1093.7	0
1	30	90	200	1106.45	1105.45	0
1	30	90	300	1115.59	1114.59	0
1	30	90	400	1108.01	1107.01	0
1	30	90	500	1120.45	1119.45	0
1	40	0	3	1.002	0.002	1
1	40	0	4	1.002	0.002	1
1	40	0	5	1.002	0.002	1
1	40	0	6	1.002	0.002	1
1	40	0	7	1.002	0.002	1
1	40	0	8	1.002	0.002	1
1	40	0	9	1	0	1
1	40	0	10	1	0	1
1	40	0	20	1.002	0.002	1
1	40	0	30	1	0	1
1	40	0	40	1	0	1
1	40	0	50	1	0	1
1	40	0	60	1	0	1
1	40	0	70	1	0	1
1	40	0	80	1	0	1
1	40	0	90	1	0	1
1	40	0	100	1	0	1
1	40	0	200	1	0	1
1	40	0	300	1	0	1
1	40	0	400	1	0	1
1	40	0	500	1	0	1
1	40	10	3	282.856	281.856	0
1	40	10	4	595.722	594.722	0
1	40	10	5	956.068	955.068	0
1	40	10	6	753.47	752.47	0
1	40	10	7	226.424	225.424	0
1	40	10	8	371.05	370.05	0
1	40	10	9	560.582	559.582	0
1	40	10	10	843.444	842.444	0
1	40	10	20	868.07	867.07	0
1	40	10	30	896.82	895.82	0
1	40	10	40	3691.35	3690.35	0
1	40	10	50	1464.34	1463.34	0
1	40	10	60	3231.19	3230.19	0
1	40	10	70	148644	148643	0
1	40	10	80	2260.89	2259.89	0
1	40	10	90	892.868	891.868	0
1	40	10	100	6032.3	6031.3	0
1	40	10	200	869.062	868.062	0
1	40	10	300	874.192	873.192	0
1	40	10	400	917.942	916.942	0
1	40	10	500	946.982	945.982	0
1	40	20	3	940.364	939.364	0
1	40	20	4	438.638	437.638	0
1	40	20	5	2026.84	2025.84	0
1	40	20	6	938.468	937.468	0
1	40	20	7	814.41	813.41	0
1	40	20	8	1205.74	1204.74	0
1	40	20	9	751.966	750.966	0
1	40	20	10	27538.8	27537.8	0
1	40	20	20	858.102	857.102	0
1	40	20	30	792.232	791.232	0
1	40	20	40	7884.78	7883.78	0
1	40	20	50	11111.1	11110.1	0
1	40	20	60	954.128	953.128	0
1	40	20	70	940.82	939.82	0
1	40	20	80	951.408	950.408	0
1	40	20	90	996.904	995.904	0
1	40	20	100	1055.76	1054.76	0
1	40	20	200	908.586	907.586	0
1	40	20	300	992.86	991.86	0
1	40	20	400	1051.75	1050.75	0
1	40	20	500	1074.26	1073.26	0
1	40	30	3	1215.17	1214.17	0
1	40	30	4	603.436	602.436	0
1	40	30	5	991.142	990.142	0
1	40	30	6	721.434	720.434	0
1	40	30	7	2400.58	2399.58	0
1	40	30	8	1162.54	1161.54	0
1	40	30	9	4905.23	4904.23	0
1	40	30	10	736.878	735.878	0
1	40	30	20	982.062	981.062	0
1	40	30	30	1014.66	1013.66	0
1	40	30	40	963.356	962.356	0
1	40	30	50	1181.24	1180.24	0
1	40	30	60	1084.62	1083.62	0
1	40	30	70	988.096	987.096	0
1	40	30	80	1328.29	1327.29	0
1	40	30	90	996.358	995.358	0
1	40	30	100	977.348	976.348	0
1	40	30	200	1034.85	1033.85	0
1	40	30	300	1024.41	1023.41	0
1	40	30	400	1058.11	1057.11	0
1	40	30	500	1040.92	1039.92	0
1	40	40	3	853.208	852.208	0
1	40	40	4	875.234	874.234	0
1	40	40	5	1030.15	1029.15	0
1	40	40	6	1289.02	1288.02	0
1	40	40	7	1191.23	1190.23	0
1	40	40	8	1767.56	1766.56	0
1	40	40	9	14916	14915	0
1	40	40	10	816.174	815.174	0
1	40	40	20	1009.68	1008.68	0
1	40	40	30	206301	206300	0
1	40	40	40	978.432	977.432	0
1	40	40	50	937.068	936.068	0
1	40	40	60	963.148	962.148	0
1	40	40	70	971.658	970.658	0
1	40	40	80	1051.84	1050.84	0
1	40	40	90	1035.3	1034.3	0
1	40	40	100	985.854	984.854	0
1	40	40	200	1078.93	1077.93	0
1	40	40	300	1075.54	1074.54	0
1	40	40	400	1080.67	1079.67	0
1	40	40	500	1072.31	1071.31	0
1	40	50	3	850.4	849.4	0
1	40	50	4	1019.09	1018.09	0
1	40	50	5	1882.27	1881.27	0
1	40	50	6	886.274	885.274	0
1	40	50	7	2660.14	2659.14	0
1	40	50	8	1206.35	1205.35	0
1	40	50	9	47003.5	47002.5	0
1	40	50	10	1040.86	1039.86	0
1	40	50	20	828.542	827.542	0
1	40	50	30	1244.99	1243.99	0
1	40	50	40	1032.3	1031.3	0
1	40	50	50	901.932	900.932	0
1	40	50	60	969.078	968.078	0
1	40	50	70	1030.53	1029.53	0
1	40	50	80	1019.36	1018.36	0
1	40	50	90	1032.83	1031.83	0
1	40	50	100	1033.77	1032.77	0
1	40	50	200	1047.8	1046.8	0
1	40	50	300	1097.39	1096.39	0
1	40	50	400	1064.15	1063.15	0
1	40	50	500	1111.35	1110.35	0
1	40	60	3	1100.74	1099.74	0
1	40	60	4	2127.23	2126.23	0
1	40	60	5	988.77	987.77	0
1	40	60	6	1114.08	1113.08	0
1	40	60	7	1064.79	1063.79	0
1	40	60	8	971.494	970.494	0
1	40	60	9	928.574	927.574	0
1	40	60	10	1419.78	1418.78	0
1	40	60	20	955.482	954.482	0
1	40	60	30	972.306	971.306	0
1	40	60	40	995.686	994.686	0
1	40	60	50	972.562	971.562	0
1	40	60	60	1062.55	1061.55	0
1	40	60	70	1010.22	1009.22	0
1	40	60	80	1060.21	1059.21	0
1	40	60	90	1064.93	1063.93	0
1	40	60	100	1115.81	1114.81	0
1	40	60	200	1094.19	1093.19	0
1	40	60	300	1052.8	1051.8	0
1	40	60	400	1085.98	1084.98	0
1	40	60	500	1117.54	1116.54	0
1	40	70	3	757.976	756.976	0
1	40	70	4	968.64	967.64	0
1	40	70	5	969.052	968.052	0
1	40	70	6	963.572	962.572	0
1	40	70	7	131580	131579	0
1	40	70	8	958.918	957.918	0
1	40	70	9	987.558	986.558	0
1	40	70	10	859.196	858.196	0
1	40	70	20	978.75	977.75	0
1	40	70	30	1041.42	1040.42	0
1	40	70	40	1012.01	1011.01	0
1	40	70	50	1029.83	1028.83	0
1	40	70	60	1048.7	1047.7	0
1	40	70	70	1075.68	1074.68	0
1	40	70	80	1087.05	1086.05	0
1	40	70	90	1110.37	1109.37	0
1	40	70	100	1049.4	1048.4	0
1	40	70	200	1123.83	1122.83	0
1	40	70	300	1105.36	1104.36	0
1	40	70	400	1104.95	1103.95	0
1	40	70	500	1103.82	1102.82	0
1	40	80	3	1067.82	1066.82	0
1	40	80	4	1076.02	1075.02	0
1	40	80	5	1044.24	1043.24	0
1	40	80	6	1070.95	1069.95	0
1	40	80	7	996.052	995.052	0
1	40	80	8	924.844	923.844	0
1	40	80	9	940.534	939.534	0
1	40	80	10	951.022	950.022	0
1	40	80	20	1021.75	1020.75	0
1	40	80	30	1057.05	1056.05	0
1	40	80	40	1015.91	1014.91	0
1	40	80	50	1101.15	1100.15	0
1	40	80	60	1080.65	1079.65	0
1	40	80	70	1068.94	1067.94	0
1	40	80	80	1105.55	1104.55	0
1	40	80	90	1067.05	1066.05	0
1	40	80	100	1096.81	1095.81	0
1	40	80	200	1095.81	1094.81	0
1	40	80	300	1106.51	1105.51	0
1	40	80	400	1107.41	1106.41	0
1	40	80	500	1119.63	1118.63	0
1	40	90	3	1074.38	1073.38	0
1	40	90	4	1020.17	1019.17	0
1	40	90	5	1155.93	1154.93	0
1	40	90	6	1109.62	1108.62	0
1	40	90	7	1099.15	1098.15	0
1	40	90	8	1009.1	1008.1	0
1	40	90	9	1099.39	1098.39	0
1	40	90	10	1083.35	1082.35	0
1	40	90	20	1074.81	1073.81	0
1	40	90	30	1067.24	1066.24	0
1	40	90	40	1035.43	1034.43	0
1	40	90	50	1077.44	1076.44	0
1	40	90	60	1100.73	1099.73	0
1	40	90	70	1109.28	1108.28	0
1	40	90	80	1108.51	1107.51	0
1	40	90	90	1097.56	1096.56	0
1	40	90	100	1112.52	1111.52	0
1	40	90	200	1113.81	1112.81	0
1	40	90	300	1116.41	1115.41	0
1	40	90	400	1109.38	1108.38	0
1	40	90	500	1097	1096	0
1	50	0	3	1	0	1
1	50	0	4	1	0	1
1	50	0	5	1	0	1
1	50	0	6	1	0	1
1	50	0	7	1.002	0.002	1
1	50	0	8	1.002	0.002	1
1	50	0	9	1.002	0.002	1
1	50	0	10	1	0	1
1	50	0	20	1	0	1
1	50	0	30	1	0	1
1	50	0	40	1	0	1
1	50	0	50	1	0	1
1	50	0	60	1	0	1
1	50	0	70	1	0	1
1	50	0	80	1	0	1
1	50	0	90	1	0	1
1	50	0	100	1	0	1
1	50	0	200	1	0	1
1	50	0	300	1	0	1
1	50	0	400	1	0	1
1	50	0	500	1	0	1
1	50	10	3	849.742	848.742	0
1	50	10	4	174.952	173.952	0
1	50	10	5	1204.79	1203.79	0
1	50	10	6	736.69	735.69	0
1	50	10	7	82.71	81.71	0
1	50	10	8	707.772	706.772	0
1	50	10	9	701.446	700.446	0
1	50	10	10	2706.44	2705.44	0
1	50	10	20	1120.24	1119.24	0
1	50	10	30	1022.19	1021.19	0
1	50	10	40	810.706	809.706	0
1	50	10	50	817.524	816.524	0
1	50	10	60	886.618	885.618	0
1	50	10	70	762.91	761.91	0
1	50	10	80	924.91	923.91	0
1	50	10	90	963.972	962.972	0
1	50	10	100	1100.32	1099.32	0
1	50	10	200	931.47	930.47	0
1	50	10	300	931.184	930.184	0
1	50	10	400	1043.38	1042.38	0
1	50	10	500	987.658	986.658	0
1	50	20	3	900.964	899.964	0
1	50	20	4	867.052	866.052	0
1	50	20	5	1968.06	1967.06	0
1	50	20	6	735.578	734.578	0
1	50	20	7	980.586	979.586	0
1	50	20	8	1177.61	1176.61	0
1	50	20	9	978.814	977.814	0
1	50	20	10	1128.65	1127.65	0
1	50	20	20	2240.57	2239.57	0
1	50	20	30	1102.64	1101.64	0
1	50	20	40	935.888	934.888	0
1	50	20	50	888.762	887.762	0
1	50	20	60	906.842	905.842	0
1	50	20	70	1014.6	1013.6	0
1	50	20	80	1106.18	1105.18	0
1	50	20	90	730.03	729.03	0
1	50	20	100	876.81	875.81	0
1	50	20	200	962.378	961.378	0
1	50	20	300	993.748	992.748	0
1	50	20	400	1031.73	1030.73	0
1	50	20	500	1018.19	1017.19	0
1	50	30	3	699.882	698.882	0
1	50	30	4	918.076	917.076	0
1	50	30	5	985.866	984.866	0
1	50	30	6	666.318	665.318	0
1	50	30	7	2375.51	2374.51	0
1	50	30	8	664.686	663.686	0
1	50	30	9	860.32	859.32	0
1	50	30	10	1270.82	1269.82	0
1	50	30	20	1402.47	1401.47	0
1	50	30	30	2139.82	2138.82	0
1	50	30	40	902.916	901.916	0
1	50	30	50	917.654	916.654	0
1	50	30	60	1001.94	1000.94	0
1	50	30	70	791.948	790.948	0
1	50	30	80	827.864	826.864	0
1	50	30	90	1047.74	1046.74	0
1	50	30	100	985.068	984.068	0
1	50	30	200	958.512	957.512	0
1	50	30	300	1062.99	1061.99	0
1	50	30	400	1085.65	1084.65	0
1	50	30	500	1083	1082	0
1	50	40	3	177834	177833	0
1	50	40	4	3210.08	3209.08	0
1	50	40	5	794.354	793.354	0
1	50	40	6	1024.98	1023.98	0
1	50	40	7	4389.27	4388.27	0
1	50	40	8	1110.99	1109.99	0
1	50	40	9	1700.71	1699.71	0
1	50	40	10	1000.49	999.494	0
1	50	40	20	1032.69	1031.69	0
1	50	40	30	1017.08	1016.08	0
1	50	40	40	910.086	909.086	0
1	50	40	50	914.522	913.522	0
1	50	40	60	950.896	949.896	0
1	50	40	70	1076.2	1075.2	0
1	50	40	80	894.324	893.324	0
1	50	40	90	910.772	909.772	0
1	50	40	100	1099.65	1098.65	0
1	50	40	200	1040.69	1039.69	0
1	50	40	300	1093.58	1092.58	0
1	50	40	400	1055.18	1054.18	0
1	50	40	500	1071.65	1070.65	0
1	50	50	3	969.37	968.37	0
1	50	50	4	592.548	591.548	0
1	50	50	5	884.93	883.93	0
1	50	50	6	50789.5	50788.5	0
1	50	50	7	914.876	913.876	0
1	50	50	8	979.26	978.26	0
1	50	50	9	891.294	890.294	0
1	50	50	10	883.546	882.546	0
1	50	50	20	1239.84	1238.84	0
1	50	50	30	929.382	928.382	0
1	50	50	40	1002.46	1001.46	0
1	50	50	50	995.282	994.282	0
1	50	50	60	1095.82	1094.82	0
1	50	50	70	958.852	957.852	0
1	50	50	80	1071.73	1070.73	0
1	50	50	90	1058.64	1057.64	0
1	50	50	100	1017.81	1016.81	0
1	50	50	200	1077.52	1076.52	0
1	50	50	300	1056.49	1055.49	0
1	50	50	400	1107.62	1106.62	0
1	50	50	500	1085.77	1084.77	0
1	50	60	3	917.62	916.62	0
1	50	60	4	1258.09	1257.09	0
1	50	60	5	1004.4	1003.4	0
1	50	60	6	982.432	981.432	0
1	50	60	7	898.566	897.566	0
1	50	60	8	1592.93	1591.93	0
1	50	60	9	912.646	911.646	0
1	50	60	10	1118.12	1117.12	0
1	50	60	20	1034.62	1033.62	0
1	50	60	30	998.98	997.98	0
1	50	60	40	994.436	993.436	0
1	50	60	50	1019.23	1018.23	0
1	50	60	60	1041.56	1040.56	0
1	50	60	70	1057.5	1056.5	0
1	50	60	80	1025	1024	0
1	50	60	90	1082.41	1081.41	0
1	50	60	100	1059.71	1058.71	0
1	50	60	200	1125.83	1124.83	0
1	50	60	300	1128.19	1127.19	0
1	50	60	400	1097.69	1096.69	0
1	50	60	500	1094.81	1093.81	0
1	50	70	3	1020.35	1019.35	0
1	50	70	4	1052.93	1051.93	0
1	50	70	5	987.484	986.484	0
1	50	70	6	1226.6	1225.6	0
1	50	70	7	4969	4968	0
1	50	70	8	1105.07	1104.07	0
1	50	70	9	1064.83	1063.83	0
1	50	70	10	892.266	891.266	0
1	50	70	20	866.612	865.612	0
1	50	70	30	968.926	967.926	0
1	50	70	40	1133.77	1132.77	0
1	50	70	50	1073.3	1072.3	0
1	50	70	60	1076.47	1075.47	0
1	50	70	70	1098.29	1097.29	0
1	50	70	80	1073.36	1072.36	0
1	50	70	90	1055.04	1054.04	0
1	50	70	100	1095.86	1094.86	0
1	50	70	200	1080.59	1079.59	0
1	50	70	300	1111.17	1110.17	0
1	50	70	400	1116.1	1115.1	0
1	50	70	500	1102.76	1101.76	0
1	50	80	3	978.558	977.558	0
1	50	80	4	1058.09	1057.09	0
1	50	80	5	1039.36	1038.36	0
1	50	80	6	879.846	878.846	0
1	50	80	7	1056.45	1055.45	0
1	50	80	8	940.546	939.546	0
1	50	80	9	1024.79	1023.79	0
1	50	80	10	1077.1	1076.1	0
1	50	80	20	1009.55	1008.55	0
1	50	80	30	1066.32	1065.32	0
1	50	80	40	1036.38	1035.38	0
1	50	80	50	1090.06	1089.06	0
1	50	80	60	1075.73	1074.73	0
1	50	80	70	1111.95	1110.95	0
1	50	80	80	1092.43	1091.43	0
1	50	80	90	1069.41	1068.41	0
1	50	80	100	1108.6	1107.6	0
1	50	80	200	1095.78	1094.78	0
1	50	80	300	1105.9	1104.9	0
1	50	80	400	1098.27	1097.27	0
1	50	80	500	1108.89	1107.89	0
1	50	90	3	1044.66	1043.66	0
1	50	90	4	1095.31	1094.31	0
1	50	90	5	1092.33	1091.33	0
1	50	90	6	1087.57	1086.57	0
1	50	90	7	1045.11	1044.11	0
1	50	90	8	1121.59	1120.59	0
1	50	90	9	1029.93	1028.93	0
1	50	90	10	1078.52	1077.52	0
1	50	90	20	1089.56	1088.56	0
1	50	90	30	1095.06	1094.06	0
1	50	90	40	1060.37	1059.37	0
1	50	90	50	1097.39	1096.39	0
1	50	90	60	1073.65	1072.65	0
1	50	90	70	1078.59	1077.59	0
1	50	90	80	1097.51	1096.51	0
1	50	90	90	1125.57	1124.57	0
1	50	90	100	1125.93	1124.93	0
1	50	90	200	1126.32	1125.32	0
1	50	90	300	1099.99	1098.99	0
1	50	90	400	1111.07	1110.07	0
1	50	90	500	1112.32	1111.32	0
1	60	0	3	1.002	0.002	1
1	60	0	4	1	0	1
1	60	0	5	1	0	1
1	60	0	6	1	0	1
1	60	0	7	1	0	1
1	60	0	8	1.002	0.002	1
1	60	0	9	1.002	0.002	1
1	60	0	10	1.002	0.002	1
1	60	0	20	1.002	0.002	1
1	60	0	30	1	0	1
1	60	0	40	1	0	1
1	60	0	50	1	0	1
1	60	0	60	1	0	1
1	60	0	70	1	0	1
1	60	0	80	1	0	1
1	60	0	90	1	0	1
1	60	0	100	1	0	1
1	60	0	200	1	0	1
1	60	0	300	1	0	1
1	60	0	400	1	0	1
1	60	0	500	1	0	1
1	60	10	3	684.824	683.824	0
1	60	10	4	315.308	314.308	0
1	60	10	5	400.844	399.844	0
1	60	10	6	948.786	947.786	0
1	60	10	7	361.424	360.424	0
1	60	10	8	1607.11	1606.11	0
1	60	10	9	946.912	945.912	0
1	60	10	10	845.264	844.264	0
1	60	10	20	873.236	872.236	0
1	60	10	30	1245.3	1244.3	0
1	60	10	40	2335.64	2334.64	0
1	60	10	50	1144.25	1143.25	0
1	60	10	60	1015.85	1014.85	0
1	60	10	70	1255.78	1254.78	0
1	60	10	80	1013.49	1012.49	0
1	60	10	90	1056.16	1055.16	0
1	60	10	100	1049.74	1048.74	0
1	60	10	200	1056	1055	0
1	60	10	300	986.09	985.09	0
1	60	10	400	950.262	949.262	0
1	60	10	500	998.906	997.906	0
1	60	20	3	1037.23	1036.23	0
1	60	20	4	609.442	608.442	0
1	60	20	5	2010.45	2009.45	0
1	60	20	6	1245.02	1244.02	0
1	60	20	7	409.718	408.718	0
1	60	20	8	2436.55	2435.55	0
1	60	20	9	960.376	959.376	0
1	60	20	10	2665.98	2664.98	0
1	60	20	20	21350.6	21349.6	0
1	60	20	30	1086.73	1085.73	0
1	60	20	40	881.284	880.284	0
1	60	20	50	909.788	908.788	0
1	60	20	60	1749.38	1748.38	0
1	60	20	70	1415.32	1414.32	0
1	60	20	80	1034.5	1033.5	0
1	60	20	90	1121.34	1120.34	0
1	60	20	100	943.184	942.184	0
1	60	20	200	1036.16	1035.16	0
1	60	20	300	1031.77	1030.77	0
1	60	20	400	1005.84	1004.84	0
1	60	20	500	1063.94	1062.94	0
1	60	30	3	566.384	565.384	0
1	60	30	4	5958.24	5957.24	0
1	60	30	5	762.678	761.678	0
1	60	30	6	830.118	829.118	0
1	60	30	7	20271.8	20270.8	0
1	60	30	8	938.702	937.702	0
1	60	30	9	1578.13	1577.13	0
1	60	30	10	1106.24	1105.24	0
1	60	30	20	1745.82	1744.82	0
1	60	30	30	1359.98	1358.98	0
1	60	30	40	913.69	912.69	0
1	60	30	50	980.918	979.918	0
1	60	30	60	861.522	860.522	0
1	60	30	70	975.758	974.758	0
1	60	30	80	1024.22	1023.22	0
1	60	30	90	979.438	978.438	0
1	60	30	100	1035.92	1034.92	0
1	60	30	200	1046.57	1045.57	0
1	60	30	300	1082.75	1081.75	0
1	60	30	400	1099.21	1098.21	0
1	60	30	500	1041.45	1040.45	0
1	60	40	3	737.506	736.506	0
1	60	40	4	703.294	702.294	0
1	60	40	5	1235	1234	0
1	60	40	6	856.442	855.442	0
1	60	40	7	1078.08	1077.08	0
1	60	40	8	2825.98	2824.98	0
1	60	40	9	1285.99	1284.99	0
1	60	40	10	866.24	865.24	0
1	60	40	20	967.796	966.796	0
1	60	40	30	842.138	841.138	0
1	60	40	40	996.462	995.462	0
1	60	40	50	935.778	934.778	0
1	60	40	60	1093.46	1092.46	0
1	60	40	70	925.686	924.686	0
1	60	40	80	1162.8	1161.8	0
1	60	40	90	956.186	955.186	0
1	60	40	100	1018.35	1017.35	0
1	60	40	200	1071	1070	0
1	60	40	300	1063.82	1062.82	0
1	60	40	400	1103.3	1102.3	0
1	60	40	500	1127.8	1126.8	0
1	60	50	3	1040.47	1039.47	0
1	60	50	4	1147.01	1146.01	0
1	60	50	5	882.144	881.144	0
1	60	50	6	752.628	751.628	0
1	60	50	7	997.7	996.7	0
1	60	50	8	915.442	914.442	0
1	60	50	9	1024.54	1023.54	0
1	60	50	10	1304.39	1303.39	0
1	60	50	20	1198	1197	0
1	60	50	30	947.724	946.724	0
1	60	50	40	1000.12	999.124	0
1	60	50	50	1035.54	1034.54	0
1	60	50	60	868.406	867.406	0
1	60	50	70	1113.8	1112.8	0
1	60	50	80	1056.19	1055.19	0
1	60	50	90	1038.48	1037.48	0
1	60	50	100	1034.2	1033.2	0
1	60	50	200	1059.72	1058.72	0
1	60	50	300	1076.87	1075.87	0
1	60	50	400	1070.98	1069.98	0
1	60	50	500	1092.08	1091.08	0
1	60	60	3	955.236	954.236	0
1	60	60	4	758.778	757.778	0
1	60	60	5	2163.39	2162.39	0
1	60	60	6	1397.88	1396.88	0
1	60	60	7	720.828	719.828	0
1	60	60	8	965.628	964.628	0
1	60	60	9	1110.97	1109.97	0
1	60	60	10	876.494	875.494	0
1	60	60	20	969.962	968.962	0
1	60	60	30	1010.55	1009.55	0
1	60	60	40	958.386	957.386	0
1	60	60	50	1019.33	1018.33	0
1	60	60	60	1033.38	1032.38	0
1	60	60	70	1031.21	1030.21	0
1	60	60	80	1060.77	1059.77	0
1	60	60	90	1056.15	1055.15	0
1	60	60	100	1105.76	1104.76	0
1	60	60	200	1089.76	1088.76	0
1	60	60	300	1082.07	1081.07	0
1	60	60	400	1117.29	1116.29	0
1	60	60	500	1100.27	1099.27	0
1	60	70	3	1074.78	1073.78	0
1	60	70	4	939.186	938.186	0
1	60	70	5	989.93	988.93	0
1	60	70	6	987.35	986.35	0
1	60	70	7	1033.37	1032.37	0
1	60	70	8	985.946	984.946	0
1	60	70	9	1107.54	1106.54	0
1	60	70	10	1002.38	1001.38	0
1	60	70	20	1012.78	1011.78	0
1	60	70	30	1035.52	1034.52	0
1	60	70	40	1010.58	1009.58	0
1	60	70	50	1083.78	1082.78	0
1	60	70	60	1072.7	1071.7	0
1	60	70	70	1058.63	1057.63	0
1	60	70	80	1107.84	1106.84	0
1	60	70	90	1074.4	1073.4	0
1	60	70	100	1141.63	1140.63	0
1	60	70	200	1108.02	1107.02	0
1	60	70	300	1093.91	1092.91	0
1	60	70	400	1104.29	1103.29	0
1	60	70	500	1100.68	1099.68	0
1	60	80	3	1019.99	1018.99	0
1	60	80	4	1067.53	1066.53	0
1	60	80	5	991.142	990.142	0
1	60	80	6	966.794	965.794	0
1	60	80	7	1018.02	1017.02	0
1	60	80	8	1149.24	1148.24	0
1	60	80	9	988.092	987.092	0
1	60	80	10	1034.48	1033.48	0
1	60	80	20	940.83	939.83	0
1	60	80	30	1006.3	1005.3	0
1	60	80	40	1043.03	1042.03	0
1	60	80	50	1060.34	1059.34	0
1	60	80	60	1092.71	1091.71	0
1	60	80	70	1050.99	1049.99	0
1	60	80	80	1114.69	1113.69	0
1	60	80	90	1076.63	1075.63	0
1	60	80	100	1114.76	1113.76	0
1	60	80	200	1113.11	1112.11	0
1	60	80	300	1115.78	1114.78	0
1	60	80	400	1113.27	1112.27	0
1	60	80	500	1108.91	1107.91	0
1	60	90	3	1097.88	1096.88	0
1	60	90	4	1130.74	1129.74	0
1	60	90	5	1100.43	1099.43	0
1	60	90	6	1102.36	1101.36	0
1	60	90	7	1084.04	1083.04	0
1	60	90	8	1097.22	1096.22	0
1	60	90	9	1016.07	1015.07	0
1	60	90	10	1016.23	1015.23	0
1	60	90	20	1096.75	1095.75	0
1	60	90	30	1065.86	1064.86	0
1	60	90	40	1085.94	1084.94	0
1	60	90	50	1122.18	1121.18	0
1	60	90	60	1112.71	1111.71	0
1	60	90	70	1089.36	1088.36	0
1	60	90	80	1135.11	1134.11	0
1	60	90	90	1110.38	1109.38	0
1	60	90	100	1107.27	1106.27	0
1	60	90	200	1123.23	1122.23	0
1	60	90	300	1112.48	1111.48	0
1	60	90	400	1110.5	1109.5	0
1	60	90	500	1115.14	1114.14	0
1	70	0	3	1.002	0.002	1
1	70	0	4	1.002	0.002	1
1	70	0	5	1	0	1
1	70	0	6	1.002	0.002	1
1	70	0	7	1.002	0.002	1
1	70	0	8	1.002	0.002	1
1	70	0	9	1	0	1
1	70	0	10	1	0	1
1	70	0	20	1	0	1
1	70	0	30	1	0	1
1	70	0	40	1.002	0.002	1
1	70	0	50	1.004	0.004	1
1	70	0	60	1.004	0.004	1
1	70	0	70	1.004	0.004	1
1	70	0	80	1.004	0.004	1
1	70	0	90	1.004	0.004	1
1	70	0	100	1.004	0.004	1
1	70	0	200	1.006	0.006	1
1	70	0	300	1.006	0.006	1
1	70	0	400	1.006	0.006	1
1	70	0	500	1.004	0.004	1
1	70	10	3	796.678	795.678	0
1	70	10	4	606.966	605.966	0
1	70	10	5	627.518	626.518	0
1	70	10	6	232.95	231.95	0
1	70	10	7	1007.26	1006.26	0
1	70	10	8	1148.25	1147.25	0
1	70	10	9	1210.11	1209.11	0
1	70	10	10	600.02	599.02	0
1	70	10	20	1306.99	1305.99	0
1	70	10	30	1513.5	1512.5	0
1	70	10	40	1643.86	1642.86	0
1	70	10	50	1400.25	1399.25	0
1	70	10	60	992.524	991.524	0
1	70	10	70	6655.16	6654.16	0
1	70	10	80	32235	32234	0
1	70	10	90	1070.7	1069.7	0
1	70	10	100	906.254	905.254	0
1	70	10	200	850.876	849.876	0
1	70	10	300	980.884	979.884	0
1	70	10	400	990.27	989.27	0
1	70	10	500	902.854	901.854	0
1	70	20	3	462.294	461.294	0
1	70	20	4	774.956	773.956	0
1	70	20	5	12172.8	12171.8	0
1	70	20	6	1060.95	1059.95	0
1	70	20	7	782.578	781.578	0
1	70	20	8	872.56	871.56	0
1	70	20	9	622.442	621.442	0
1	70	20	10	650.596	649.596	0
1	70	20	20	1111.75	1110.75	0
1	70	20	30	1850.3	1849.3	0
1	70	20	40	1100.49	1099.49	0
1	70	20	50	847.886	846.886	0
1	70	20	60	1264.95	1263.95	0
1	70	20	70	963.694	962.694	0
1	70	20	80	949.648	948.648	0
1	70	20	90	910.084	909.084	0
1	70	20	100	1035.74	1034.74	0
1	70	20	200	952.696	951.696	0
1	70	20	300	1085.14	1084.14	0
1	70	20	400	1040.78	1039.78	0
1	70	20	500	1098.18	1097.18	0
1	70	30	3	766.42	765.42	0
1	70	30	4	743.85	742.85	0
1	70	30	5	543.074	542.074	0
1	70	30	6	667.1	666.1	0
1	70	30	7	7038.78	7037.78	0
1	70	30	8	1059.59	1058.59	0
1	70	30	9	1554.23	1553.23	0
1	70	30	10	1912.85	1911.85	0
1	70	30	20	929.302	928.302	0
1	70	30	30	1075.25	1074.25	0
1	70	30	40	1125.32	1124.32	0
1	70	30	50	1103.7	1102.7	0
1	70	30	60	995.508	994.508	0
1	70	30	70	1095.53	1094.53	0
1	70	30	80	1058.05	1057.05	0
1	70	30	90	959.526	958.526	0
1	70	30	100	1048.24	1047.24	0
1	70	30	200	1037.19	1036.19	0
1	70	30	300	1079.79	1078.79	0
1	70	30	400	1071.12	1070.12	0
1	70	30	500	1082.02	1081.02	0
1	70	40	3	2328.62	2327.62	0
1	70	40	4	1400.49	1399.49	0
1	70	40	5	873.478	872.478	0
1	70	40	6	1236.03	1235.03	0
1	70	40	7	1005.19	1004.19	0
1	70	40	8	1248.51	1247.51	0
1	70	40	9	722.662	721.662	0
1	70	40	10	8902.43	8901.43	0
1	70	40	20	1068.66	1067.66	0
1	70	40	30	1108.7	1107.7	0
1	70	40	40	959.59	958.59	0
1	70	40	50	1125.47	1124.47	0
1	70	40	60	979.594	978.594	0
1	70	40	70	1073.42	1072.42	0
1	70	40	80	1037.74	1036.74	0
1	70	40	90	1085.05	1084.05	0
1	70	40	100	1061.3	1060.3	0
1	70	40	200	1053.68	1052.68	0
1	70	40	300	1070.6	1069.6	0
1	70	40	400	1066.3	1065.3	0
1	70	40	500	1099.55	1098.55	0
1	70	50	3	1894.41	1893.41	0
1	70	50	4	792.398	791.398	0
1	70	50	5	612.068	611.068	0
1	70	50	6	1015.31	1014.31	0
1	70	50	7	1004.13	1003.13	0
1	70	50	8	926.83	925.83	0
1	70	50	9	1128.42	1127.42	0
1	70	50	10	1009.53	1008.53	0
1	70	50	20	994.324	993.324	0
1	70	50	30	971.474	970.474	0
1	70	50	40	1038.26	1037.26	0
1	70	50	50	1009.73	1008.73	0
1	70	50	60	967.182	966.182	0
1	70	50	70	1003.76	1002.76	0
1	70	50	80	1065.97	1064.97	0
1	70	50	90	1085.45	1084.45	0
1	70	50	100	1071.36	1070.36	0
1	70	50	200	1071.5	1070.5	0
1	70	50	300	1092.53	1091.53	0
1	70	50	400	1107.3	1106.3	0
1	70	50	500	1093.85	1092.85	0
1	70	60	3	861.97	860.97	0
1	70	60	4	1015.14	1014.14	0
1	70	60	5	2598.72	2597.72	0
1	70	60	6	873.988	872.988	0
1	70	60	7	1014.29	1013.29	0
1	70	60	8	1126.82	1125.82	0
1	70	60	9	962.844	961.844	0
1	70	60	10	1093.34	1092.34	0
1	70	60	20	1056.92	1055.92	0
1	70	60	30	980.946	979.946	0
1	70	60	40	1032.49	1031.49	0
1	70	60	50	1005.41	1004.41	0
1	70	60	60	1034.73	1033.73	0
1	70	60	70	1077.03	1076.03	0
1	70	60	80	1074.15	1073.15	0
1	70	60	90	1087	1086	0
1	70	60	100	1043.59	1042.59	0
1	70	60	200	1109.71	1108.71	0
1	70	60	300	1082.55	1081.55	0
1	70	60	400	1103.03	1102.03	0
1	70	60	500	1127.12	1126.12	0
1	70	70	3	1155.29	1154.29	0
1	70	70	4	911.612	910.612	0
1	70	70	5	951.984	950.984	0
1	70	70	6	1013.05	1012.05	0
1	70	70	7	1059.4	1058.4	0
1	70	70	8	1102.78	1101.78	0
1	70	70	9	1142.15	1141.15	0
1	70	70	10	902.12	901.12	0
1	70	70	20	918.464	917.464	0
1	70	70	30	992.638	991.638	0
1	70	70	40	1063.77	1062.77	0
1	70	70	50	1111.1	1110.1	0
1	70	70	60	1047.25	1046.25	0
1	70	70	70	1087.83	1086.83	0
1	70	70	80	1128.42	1127.42	0
1	70	70	90	1088.19	1087.19	0
1	70	70	100	1109.15	1108.15	0
1	70	70	200	1122.31	1121.31	0
1	70	70	300	1080.14	1079.14	0
1	70	70	400	1110.59	1109.59	0
1	70	70	500	1123.69	1122.69	0
1	70	80	3	1017.93	1016.93	0
1	70	80	4	1127.55	1126.55	0
1	70	80	5	968.888	967.888	0
1	70	80	6	988.584	987.584	0
1	70	80	7	936.316	935.316	0
1	70	80	8	1051.88	1050.88	0
1	70	80	9	1037.27	1036.27	0
1	70	80	10	1003.67	1002.67	0
1	70	80	20	1072.79	1071.79	0
1	70	80	30	1061.77	1060.77	0
1	70	80	40	1098.26	1097.26	0
1	70	80	50	1105.68	1104.68	0
1	70	80	60	1080.52	1079.52	0
1	70	80	70	1062.29	1061.29	0
1	70	80	80	1084.26	1083.26	0
1	70	80	90	1080.84	1079.84	0
1	70	80	100	1116.02	1115.02	0
1	70	80	200	1097.18	1096.18	0
1	70	80	300	1104.63	1103.63	0
1	70	80	400	1111.16	1110.16	0
1	70	80	500	1114.53	1113.53	0
1	70	90	3	996.45	995.45	0
1	70	90	4	1042.2	1041.2	0
1	70	90	5	1104.05	1103.05	0
1	70	90	6	1065.29	1064.29	0
1	70	90	7	1025.26	1024.26	0
1	70	90	8	1044.06	1043.06	0
1	70	90	9	1071.24	1070.24	0
1	70	90	10	1045.45	1044.45	0
1	70	90	20	1158.59	1157.59	0
1	70	90	30	1091.65	1090.65	0
1	70	90	40	1097.02	1096.02	0
1	70	90	50	1105.12	1104.12	0
1	70	90	60	1085.58	1084.58	0
1	70	90	70	1093.57	1092.57	0
1	70	90	80	1101.43	1100.43	0
1	70	90	90	1106.48	1105.48	0
1	70	90	100	1095.39	1094.39	0
1	70	90	200	1103.54	1102.54	0
1	70	90	300	1114.01	1113.01	0
1	70	90	400	1127.93	1126.93	0
1	70	90	500	1117.92	1116.92	0
1	80	0	3	1.002	0.002	1
1	80	0	4	1.004	0.004	1
1	80	0	5	1.002	0.002	1
1	80	0	6	1.002	0.002	1
1	80	0	7	1.002	0.002	1
1	80	0	8	1	0	1
1	80	0	9	1.002	0.002	1
1	80	0	10	1.002	0.002	1
1	80	0	20	1.002	0.002	1
1	80	0	30	1.004	0.004	1
1	80	0	40	1.004	0.004	1
1	80	0	50	1.008	0.008	1
1	80	0	60	1.012	0.012	1
1	80	0	70	1.012	0.012	1
1	80	0	80	1.012	0.012	1
1	80	0	90	1.012	0.012	1
1	80	0	100	1.01	0.01	1
1	80	0	200	1.014	0.014	1
1	80	0	300	1.012	0.012	1
1	80	0	400	1.014	0.014	1
1	80	0	500	1.014	0.014	1
1	80	10	3	1095.68	1094.68	0
1	80	10	4	291.022	290.022	0
1	80	10	5	512.108	511.108	0
1	80	10	6	762.866	761.866	0
1	80	10	7	1550.47	1549.47	0
1	80	10	8	333.316	332.316	0
1	80	10	9	556.894	555.894	0
1	80	10	10	876.996	875.996	0
1	80	10	20	3474.47	3473.47	0
1	80	10	30	2263.19	2262.19	0
1	80	10	40	936.448	935.448	0
1	80	10	50	626.122	625.122	0
1	80	10	60	1119.28	1118.28	0
1	80	10	70	1126.01	1125.01	0
1	80	10	80	806.096	805.096	0
1	80	10	90	1444.7	1443.7	0
1	80	10	100	969.356	968.356	0
1	80	10	200	876.862	875.862	0
1	80	10	300	1042.39	1041.39	0
1	80	10	400	991.524	990.524	0
1	80	10	500	1095.19	1094.19	0
1	80	20	3	720.924	719.924	0
1	80	20	4	1190.53	1189.53	0
1	80	20	5	608.02	607.02	0
1	80	20	6	818.878	817.878	0
1	80	20	7	821.218	820.218	0
1	80	20	8	789.838	788.838	0
1	80	20	9	915.192	914.192	0
1	80	20	10	2080.42	2079.42	0
1	80	20	20	859.782	858.782	0
1	80	20	30	935.722	934.722	0
1	80	20	40	6684.07	6683.07	0
1	80	20	50	1000.55	999.548	0
1	80	20	60	1065.45	1064.45	0
1	80	20	70	918.724	917.724	0
1	80	20	80	859.894	858.894	0
1	80	20	90	964.278	963.278	0
1	80	20	100	1218.2	1217.2	0
1	80	20	200	1033.7	1032.7	0
1	80	20	300	1057.97	1056.97	0
1	80	20	400	1102.89	1101.89	0
1	80	20	500	1081.47	1080.47	0
1	80	30	3	2621.22	2620.22	0
1	80	30	4	819.282	818.282	0
1	80	30	5	1040.35	1039.35	0
1	80	30	6	13359.4	13358.4	0
1	80	30	7	687	686	0
1	80	30	8	820.294	819.294	0
1	80	30	9	1510.18	1509.18	0
1	80	30	10	1109.64	1108.64	0
1	80	30	20	37014	37013	0
1	80	30	30	73910.2	73909.2	0
1	80	30	40	1040	1039	0
1	80	30	50	1158.84	1157.84	0
1	80	30	60	990.264	989.264	0
1	80	30	70	1027.09	1026.09	0
1	80	30	80	914.102	913.102	0
1	80	30	90	1056.28	1055.28	0
1	80	30	100	1098.56	1097.56	0
1	80	30	200	1084.48	1083.48	0
1	80	30	300	1090.57	1089.57	0
1	80	30	400	1123.6	1122.6	0
1	80	30	500	1076.62	1075.62	0
1	80	40	3	772.982	771.982	0
1	80	40	4	655.432	654.432	0
1	80	40	5	126627	126626	0
1	80	40	6	1106.95	1105.95	0
1	80	40	7	9575.41	9574.41	0
1	80	40	8	2338.45	2337.45	0
1	80	40	9	1060.24	1059.24	0
1	80	40	10	1211.79	1210.79	0
1	80	40	20	3321.53	3320.53	0
1	80	40	30	983.532	982.532	0
1	80	40	40	944.116	943.116	0
1	80	40	50	1045.48	1044.48	0
1	80	40	60	1068.07	1067.07	0
1	80	40	70	919.52	918.52	0
1	80	40	80	1003.42	1002.42	0
1	80	40	90	1089.07	1088.07	0
1	80	40	100	1094.94	1093.94	0
1	80	40	200	1112.17	1111.17	0
1	80	40	300	1083.62	1082.62	0
1	80	40	400	1100.78	1099.78	0
1	80	40	500	1102.36	1101.36	0
1	80	50	3	736.558	735.558	0
1	80	50	4	99212.6	99211.6	0
1	80	50	5	532.01	531.01	0
1	80	50	6	611.748	610.748	0
1	80	50	7	2431.43	2430.43	0
1	80	50	8	928.794	927.794	0
1	80	50	9	5507.82	5506.82	0
1	80	50	10	1018.23	1017.23	0
1	80	50	20	1099.65	1098.65	0
1	80	50	30	923.1	922.1	0
1	80	50	40	994.242	993.242	0
1	80	50	50	1073.08	1072.08	0
1	80	50	60	1119.85	1118.85	0
1	80	50	70	1047.18	1046.18	0
1	80	50	80	1003.51	1002.51	0
1	80	50	90	1020.61	1019.61	0
1	80	50	100	1059.38	1058.38	0
1	80	50	200	1082.67	1081.67	0
1	80	50	300	1130.81	1129.81	0
1	80	50	400	1107.16	1106.16	0
1	80	50	500	1065.06	1064.06	0
1	80	60	3	716.358	715.358	0
1	80	60	4	1093.91	1092.91	0
1	80	60	5	43131.3	43130.3	0
1	80	60	6	1085.86	1084.86	0
1	80	60	7	888.988	887.988	0
1	80	60	8	1121.41	1120.41	0
1	80	60	9	1151.91	1150.91	0
1	80	60	10	934.152	933.152	0
1	80	60	20	1184.98	1183.98	0
1	80	60	30	1092.02	1091.02	0
1	80	60	40	1037.53	1036.53	0
1	80	60	50	1091.6	1090.6	0
1	80	60	60	1056.98	1055.98	0
1	80	60	70	1115.58	1114.58	0
1	80	60	80	1094.46	1093.46	0
1	80	60	90	1085.98	1084.98	0
1	80	60	100	1094.91	1093.91	0
1	80	60	200	1101.27	1100.27	0
1	80	60	300	1103.29	1102.29	0
1	80	60	400	1105.67	1104.67	0
1	80	60	500	1105.56	1104.56	0
1	80	70	3	17214.4	17213.4	0
1	80	70	4	1081.68	1080.68	0
1	80	70	5	1044.53	1043.53	0
1	80	70	6	835.14	834.14	0
1	80	70	7	1027.7	1026.7	0
1	80	70	8	1063.4	1062.4	0
1	80	70	9	976.07	975.07	0
1	80	70	10	997.548	996.548	0
1	80	70	20	1101.58	1100.58	0
1	80	70	30	1060.52	1059.52	0
1	80	70	40	1077.83	1076.83	0
1	80	70	50	1048.77	1047.77	0
1	80	70	60	1115.5	1114.5	0
1	80	70	70	1088.81	1087.81	0
1	80	70	80	1117.81	1116.81	0
1	80	70	90	1104.35	1103.35	0
1	80	70	100	1072.61	1071.61	0
1	80	70	200	1112.97	1111.97	0
1	80	70	300	1111.67	1110.67	0
1	80	70	400	1117.16	1116.16	0
1	80	70	500	1123.7	1122.7	0
1	80	80	3	916.332	915.332	0
1	80	80	4	993.728	992.728	0
1	80	80	5	981.126	980.126	0
1	80	80	6	1125.57	1124.57	0
1	80	80	7	1007.16	1006.16	0
1	80	80	8	1049.78	1048.78	0
1	80	80	9	1122.9	1121.9	0
1	80	80	10	1102.05	1101.05	0
1	80	80	20	1090.04	1089.04	0
1	80	80	30	1105.64	1104.64	0
1	80	80	40	1111.11	1110.11	0
1	80	80	50	1037.66	1036.66	0
1	80	80	60	1111.7	1110.7	0
1	80	80	70	1101.02	1100.02	0
1	80	80	80	1081.83	1080.83	0
1	80	80	90	1132.05	1131.05	0
1	80	80	100	1136.99	1135.99	0
1	80	80	200	1120.85	1119.85	0
1	80	80	300	1105.6	1104.6	0
1	80	80	400	1098.1	1097.1	0
1	80	80	500	1108.98	1107.98	0
1	80	90	3	1230.02	1229.02	0
1	80	90	4	1036.87	1035.87	0
1	80	90	5	1038.1	1037.1	0
1	80	90	6	1141.5	1140.5	0
1	80	90	7	930.702	929.702	0
1	80	90	8	1158.42	1157.42	0
1	80	90	9	1085.34	1084.34	0
1	80	90	10	1070.35	1069.35	0
1	80	90	20	1111.34	1110.34	0
1	80	90	30	1095.66	1094.66	0
1	80	90	40	1099.25	1098.25	0
1	80	90	50	1120.22	1119.22	0
1	80	90	60	1100.02	1099.02	0
1	80	90	70	1098.51	1097.51	0
1	80	90	80	1116.77	1115.77	0
1	80	90	90	1113.31	1112.31	0
1	80	90	100	1114.92	1113.92	0
1	80	90	200	1111.71	1110.71	0
1	80	90	300	1106.5	1105.5	0
1	80	90	400	1115.19	1114.19	0
1	80	90	500	1109.17	1108.17	0
1	90	0	3	1.008	0.008	1
1	90	0	4	1.002	0.002	1
1	90	0	5	0.998	0.002	1
1	90	0	6	1.006	0.006	1
1	90	0	7	0.994	0.006	1
1	90	0	8	1.004	0.004	1
1	90	0	9	0.998	0.002	1
1	90	0	10	1.006	0.006	1
1	90	0	20	0.998	0.002	1
1	90	0	30	0.996	0.004	1
1	90	0	40	1.014	0.014	1
1	90	0	50	1.026	0.026	1
1	90	0	60	1.026	0.026	1
1	90	0	70	1.022	0.022	1
1	90	0	80	1.036	0.036	1
1	90	0	90	1.016	0.016	1
1	90	0	100	1.03	0.03	1
1	90	0	200	1.044	0.044	1
1	90	0	300	1.03	0.03	1
1	90	0	400	1.028	0.028	1
1	90	0	500	1.022	0.022	1
1	90	10	3	410.674	409.674	0
1	90	10	4	418.436	417.436	0
1	90	10	5	294.922	293.922	0
1	90	10	6	1400.03	1399.03	0
1	90	10	7	1492.45	1491.45	0
1	90	10	8	215.164	214.164	0
1	90	10	9	888.35	887.35	0
1	90	10	10	397.914	396.914	0
1	90	10	20	1230.11	1229.11	0
1	90	10	30	1822.89	1821.89	0
1	90	10	40	672.866	671.866	0
1	90	10	50	843.464	842.464	0
1	90	10	60	922.616	921.616	0
1	90	10	70	1408.68	1407.68	0
1	90	10	80	890.514	889.514	0
1	90	10	90	951.154	950.154	0
1	90	10	100	1080.05	1079.05	0
1	90	10	200	1025.92	1024.92	0
1	90	10	300	947.982	946.982	0
1	90	10	400	1014.73	1013.73	0
1	90	10	500	1138.54	1137.54	0
1	90	20	3	660.87	659.87	0
1	90	20	4	746.264	745.264	0
1	90	20	5	745.4	744.4	0
1	90	20	6	1060.68	1059.68	0
1	90	20	7	747.104	746.104	0
1	90	20	8	633.866	632.866	0
1	90	20	9	695.746	694.746	0
1	90	20	10	1406.43	1405.43	0
1	90	20	20	618.14	617.14	0
1	90	20	30	2761.76	2760.76	0
1	90	20	40	24497.9	24496.9	0
1	90	20	50	1058.38	1057.38	0
1	90	20	60	1004.72	1003.72	0
1	90	20	70	963.298	962.298	0
1	90	20	80	928.398	927.398	0
1	90	20	90	1104.41	1103.41	0
1	90	20	100	992.518	991.518	0
1	90	20	200	1155.38	1154.38	0
1	90	20	300	1062.2	1061.2	0
1	90	20	400	1141.23	1140.23	0
1	90	20	500	1103.56	1102.56	0
1	90	30	3	773.066	772.066	0
1	90	30	4	4411.91	4410.91	0
1	90	30	5	1745.86	1744.86	0
1	90	30	6	973.166	972.166	0
1	90	30	7	632.732	631.732	0
1	90	30	8	768.784	767.784	0
1	90	30	9	1433.83	1432.83	0
1	90	30	10	912.162	911.162	0
1	90	30	20	1492.97	1491.97	0
1	90	30	30	900.366	899.366	0
1	90	30	40	1162.54	1161.54	0
1	90	30	50	1008.04	1007.04	0
1	90	30	60	1047.82	1046.82	0
1	90	30	70	1038.85	1037.85	0
1	90	30	80	1003.04	1002.04	0
1	90	30	90	1108.53	1107.53	0
1	90	30	100	1085.71	1084.71	0
1	90	30	200	1089.09	1088.09	0
1	90	30	300	1118.22	1117.22	0
1	90	30	400	1121.32	1120.32	0
1	90	30	500	1095.09	1094.09	0
1	90	40	3	1230.86	1229.86	0
1	90	40	4	859.762	858.762	0
1	90	40	5	1282.65	1281.65	0
1	90	40	6	1215.27	1214.27	0
1	90	40	7	1406.97	1405.97	0
1	90	40	8	930.088	929.088	0
1	90	40	9	10978	10977	0
1	90	40	10	2141.58	2140.58	0
1	90	40	20	1427.93	1426.93	0
1	90	40	30	1034.79	1033.79	0
1	90	40	40	1062.2	1061.2	0
1	90	40	50	1117.03	1116.03	0
1	90	40	60	1018.2	1017.2	0
1	90	40	70	1124.33	1123.33	0
1	90	40	80	1067.52	1066.52	0
1	90	40	90	1070.55	1069.55	0
1	90	40	100	1067.99	1066.99	0
1	90	40	200	1035.44	1034.44	0
1	90	40	300	1103.56	1102.56	0
1	90	40	400	1077.58	1076.58	0
1	90	40	500	1101.13	1100.13	0
1	90	50	3	744.546	743.546	0
1	90	50	4	952.622	951.622	0
1	90	50	5	97604.7	97603.7	0
1	90	50	6	1211.02	1210.02	0
[truncated: 46,301 more rows]
