# Supplementary material for: 3D Forest: An application for descriptions of three-dimensional forest structures using terrestrial LiDAR
Source: PLoS One. 2017 May 4;12(5):e0176871. doi: 10.1371/journal.pone.0176871 (PMC5417521; doi:10.1371/journal.pone.0176871)
Supplement: S1 Dataset — Zipped files with data for analysis. File Automatic_segmentation-data.xlsx contains results of automatic segmentation. File DBH_height-data.xlsx contains manual data and corresponding computed data from 3D Forest. File Sensitivity-results-LSR.xlsx contains result of sensitivity analysis with all factors for LSR method. Sensitivity-results-RHT.xlsx contains data for RHT method and file Sensitivity-results-time.xlsx contains time measurement of each method. (ZIP) [file pone.0176871.s001.zip › Sensitivity-results-RHT.xlsx]

## Sheet: List1
Diameter[cm]	Missing_part[%]	Noise[%]	Points[N]	Iterations[N]	DBH-RHT[cm]	Diff[cm]	Fit
1	0	0	3	10	1	0	1
1	0	0	4	10	1	0	1
1	0	0	5	10	1	0	1
1	0	0	6	10	0.4	0.6	0
1	0	0	7	10	1	0	1
1	0	0	8	10	1	0	1
1	0	0	9	10	1	0	1
1	0	0	10	10	1	0	1
1	0	0	20	10	1	0	1
1	0	0	30	10	1	0	1
1	0	0	40	10	1	0	1
1	0	0	50	10	1	0	1
1	0	0	60	10	1	0	1
1	0	0	70	10	0.8	0.2	0
1	0	0	80	10	1	0	1
1	0	0	90	10	0.8	0.2	0
1	0	0	100	10	1	0	1
1	0	0	200	10	1	0	1
1	0	0	300	10	1	0	1
1	0	0	400	10	1	0	1
1	0	0	500	10	1	0	1
1	0	10	3	10	585.2	584.2	0
1	0	10	4	10	1	0	1
1	0	10	5	10	724.8	723.8	0
1	0	10	6	10	1873.4	1872.4	0
1	0	10	7	10	1	0	1
1	0	10	8	10	1	0	1
1	0	10	9	10	1	0	1
1	0	10	10	10	1	0	1
1	0	10	20	10	1	0	1
1	0	10	30	10	1	0	1
1	0	10	40	10	1	0	1
1	0	10	50	10	1	0	1
1	0	10	60	10	0.8	0.2	0
1	0	10	70	10	0.8	0.2	0
1	0	10	80	10	1	0	1
1	0	10	90	10	10437.4	10436.4	0
1	0	10	100	10	0.8	0.2	0
1	0	10	200	10	1255.8	1254.8	0
1	0	10	300	10	3009.2	3008.2	0
1	0	10	400	10	1142.6	1141.6	0
1	0	10	500	10	491797	491796	0
1	0	20	3	10	531.2	530.2	0
1	0	20	4	10	1	0	1
1	0	20	5	10	412.6	411.6	0
1	0	20	6	10	1050.2	1049.2	0
1	0	20	7	10	1	0	1
1	0	20	8	10	353.2	352.2	0
1	0	20	9	10	1	0	1
1	0	20	10	10	-1	2	0
1	0	20	20	10	1	0	1
1	0	20	30	10	1	0	1
1	0	20	40	10	1	0	1
1	0	20	50	10	979.2	978.2	0
1	0	20	60	10	1	0	1
1	0	20	70	10	6157.8	6156.8	0
1	0	20	80	10	97462.2	97461.2	0
1	0	20	90	10	790.2	789.2	0
1	0	20	100	10	762.8	761.8	0
1	0	20	200	10	1755.6	1754.6	0
1	0	20	300	10	1831.8	1830.8	0
1	0	20	400	10	1155.2	1154.2	0
1	0	20	500	10	1109.6	1108.6	0
1	0	30	3	10	2168.8	2167.8	0
1	0	30	4	10	1878.6	1877.6	0
1	0	30	5	10	872.6	871.6	0
1	0	30	6	10	910	909	0
1	0	30	7	10	1	0	1
1	0	30	8	10	1	0	1
1	0	30	9	10	1	0	1
1	0	30	10	10	1	0	1
1	0	30	20	10	1	0	1
1	0	30	30	10	1	0	1
1	0	30	40	10	1002	1001	0
1	0	30	50	10	70418.8	70417.8	0
1	0	30	60	10	795	794	0
1	0	30	70	10	1168.4	1167.4	0
1	0	30	80	10	1013	1012	0
1	0	30	90	10	3906.8	3905.8	0
1	0	30	100	10	909.6	908.6	0
1	0	30	200	10	1489.8	1488.8	0
1	0	30	300	10	1369.4	1368.4	0
1	0	30	400	10	1315.4	1314.4	0
1	0	30	500	10	3761.8	3760.8	0
1	0	40	3	10	5071.4	5070.4	0
1	0	40	4	10	590.6	589.6	0
1	0	40	5	10	1	0	1
1	0	40	6	10	1	0	1
1	0	40	7	10	1	0	1
1	0	40	8	10	1	0	1
1	0	40	9	10	1	0	1
1	0	40	10	10	1	0	1
1	0	40	20	10	1	0	1
1	0	40	30	10	867.4	866.4	0
1	0	40	40	10	1229.8	1228.8	0
1	0	40	50	10	1336	1335	0
1	0	40	60	10	1701.6	1700.6	0
1	0	40	70	10	2274.2	2273.2	0
1	0	40	80	10	1263.6	1262.6	0
1	0	40	90	10	892.8	891.8	0
1	0	40	100	10	878.4	877.4	0
1	0	40	200	10	1096.6	1095.6	0
1	0	40	300	10	1291.4	1290.4	0
1	0	40	400	10	1348.2	1347.2	0
1	0	40	500	10	1271	1270	0
1	0	50	3	10	1430.2	1429.2	0
1	0	50	4	10	226.2	225.2	0
1	0	50	5	10	705.2	704.2	0
1	0	50	6	10	410.8	409.8	0
1	0	50	7	10	778.4	777.4	0
1	0	50	8	10	780.2	779.2	0
1	0	50	9	10	531.2	530.2	0
1	0	50	10	10	654.8	653.8	0
1	0	50	20	10	353.2	352.2	0
1	0	50	30	10	901	900	0
1	0	50	40	10	858.4	857.4	0
1	0	50	50	10	3885	3884	0
1	0	50	60	10	1140	1139	0
1	0	50	70	10	1050.8	1049.8	0
1	0	50	80	10	3154.6	3153.6	0
1	0	50	90	10	1261.6	1260.6	0
1	0	50	100	10	2446.4	2445.4	0
1	0	50	200	10	2060.6	2059.6	0
1	0	50	300	10	1212.6	1211.6	0
1	0	50	400	10	1272	1271	0
1	0	50	500	10	1087.8	1086.8	0
1	0	60	3	10	839.8	838.8	0
1	0	60	4	10	582.8	581.8	0
1	0	60	5	10	750	749	0
1	0	60	6	10	606	605	0
1	0	60	7	10	986.8	985.8	0
1	0	60	8	10	2295.4	2294.4	0
1	0	60	9	10	1326.4	1325.4	0
1	0	60	10	10	2760.4	2759.4	0
1	0	60	20	10	1131.8	1130.8	0
1	0	60	30	10	2089.8	2088.8	0
1	0	60	40	10	1108.8	1107.8	0
1	0	60	50	10	971.2	970.2	0
1	0	60	60	10	1188.2	1187.2	0
1	0	60	70	10	1067.8	1066.8	0
1	0	60	80	10	3227.2	3226.2	0
1	0	60	90	10	1130	1129	0
1	0	60	100	10	1218.4	1217.4	0
1	0	60	200	10	983.6	982.6	0
1	0	60	300	10	1531.6	1530.6	0
1	0	60	400	10	4908.4	4907.4	0
1	0	60	500	10	1181	1180	0
1	0	70	3	10	792.2	791.2	0
1	0	70	4	10	755.2	754.2	0
1	0	70	5	10	618.8	617.8	0
1	0	70	6	10	662.6	661.6	0
1	0	70	7	10	1659.6	1658.6	0
1	0	70	8	10	612	611	0
1	0	70	9	10	692.6	691.6	0
1	0	70	10	10	953.2	952.2	0
1	0	70	20	10	1095.6	1094.6	0
1	0	70	30	10	1274	1273	0
1	0	70	40	10	1314.4	1313.4	0
1	0	70	50	10	2303.8	2302.8	0
1	0	70	60	10	1359.8	1358.8	0
1	0	70	70	10	1032.8	1031.8	0
1	0	70	80	10	235577	235576	0
1	0	70	90	10	1480.6	1479.6	0
1	0	70	100	10	1096.4	1095.4	0
1	0	70	200	10	7131	7130	0
1	0	70	300	10	1065	1064	0
1	0	70	400	10	3758.6	3757.6	0
1	0	70	500	10	1055.6	1054.6	0
1	0	80	3	10	610.8	609.8	0
1	0	80	4	10	752.8	751.8	0
1	0	80	5	10	507.8	506.8	0
1	0	80	6	10	1688.4	1687.4	0
1	0	80	7	10	450	449	0
1	0	80	8	10	1170	1169	0
1	0	80	9	10	936	935	0
1	0	80	10	10	6247.8	6246.8	0
1	0	80	20	10	1235.6	1234.6	0
1	0	80	30	10	1826.2	1825.2	0
1	0	80	40	10	1508.2	1507.2	0
1	0	80	50	10	986	985	0
1	0	80	60	10	25324.2	25323.2	0
1	0	80	70	10	1700.6	1699.6	0
1	0	80	80	10	1134	1133	0
1	0	80	90	10	1120	1119	0
1	0	80	100	10	1024.8	1023.8	0
1	0	80	200	10	1101	1100	0
1	0	80	300	10	1099	1098	0
1	0	80	400	10	1439.6	1438.6	0
1	0	80	500	10	651.8	650.8	0
1	0	90	3	10	2664	2663	0
1	0	90	4	10	3764.8	3763.8	0
1	0	90	5	10	83111.4	83110.4	0
1	0	90	6	10	1457	1456	0
1	0	90	7	10	7109.6	7108.6	0
1	0	90	8	10	2604.4	2603.4	0
1	0	90	9	10	979.4	978.4	0
1	0	90	10	10	1090.8	1089.8	0
1	0	90	20	10	1058.8	1057.8	0
1	0	90	30	10	1204.8	1203.8	0
1	0	90	40	10	2492.2	2491.2	0
1	0	90	50	10	1384.4	1383.4	0
1	0	90	60	10	1528.6	1527.6	0
1	0	90	70	10	1048.4	1047.4	0
1	0	90	80	10	1223.2	1222.2	0
1	0	90	90	10	1498.8	1497.8	0
1	0	90	100	10	1531	1530	0
1	0	90	200	10	1471	1470	0
1	0	90	300	10	1144.8	1143.8	0
1	0	90	400	10	1564	1563	0
1	0	90	500	10	1285	1284	0
1	10	0	3	10	1	0	1
1	10	0	4	10	1	0	1
1	10	0	5	10	1	0	1
1	10	0	6	10	1	0	1
1	10	0	7	10	1	0	1
1	10	0	8	10	1	0	1
1	10	0	9	10	1	0	1
1	10	0	10	10	1	0	1
1	10	0	20	10	1	0	1
1	10	0	30	10	1	0	1
1	10	0	40	10	1	0	1
1	10	0	50	10	1	0	1
1	10	0	60	10	1	0	1
1	10	0	70	10	1	0	1
1	10	0	80	10	1	0	1
1	10	0	90	10	0.8	0.2	0
1	10	0	100	10	1	0	1
1	10	0	200	10	1	0	1
1	10	0	300	10	0.8	0.2	0
1	10	0	400	10	0.8	0.2	0
1	10	0	500	10	0.8	0.2	0
1	10	10	3	10	894.2	893.2	0
1	10	10	4	10	322.8	321.8	0
1	10	10	5	10	563.4	562.4	0
1	10	10	6	10	1	0	1
1	10	10	7	10	1	0	1
1	10	10	8	10	1	0	1
1	10	10	9	10	1	0	1
1	10	10	10	10	1	0	1
1	10	10	20	10	1	0	1
1	10	10	30	10	1	0	1
1	10	10	40	10	1	0	1
1	10	10	50	10	0.8	0.2	0
1	10	10	60	10	1	0	1
1	10	10	70	10	882.8	881.8	0
1	10	10	80	10	575.8	574.8	0
1	10	10	90	10	964.6	963.6	0
1	10	10	100	10	0.8	0.2	0
1	10	10	200	10	461.8	460.8	0
1	10	10	300	10	1042.8	1041.8	0
1	10	10	400	10	1091.8	1090.8	0
1	10	10	500	10	1317.4	1316.4	0
1	10	20	3	10	1031.6	1030.6	0
1	10	20	4	10	541	540	0
1	10	20	5	10	803	802	0
1	10	20	6	10	402	401	0
1	10	20	7	10	1	0	1
1	10	20	8	10	1	0	1
1	10	20	9	10	762.8	761.8	0
1	10	20	10	10	1	0	1
1	10	20	20	10	1	0	1
1	10	20	30	10	1	0	1
1	10	20	40	10	1	0	1
1	10	20	50	10	1015.6	1014.6	0
1	10	20	60	10	1250	1249	0
1	10	20	70	10	775.2	774.2	0
1	10	20	80	10	1198.8	1197.8	0
1	10	20	90	10	1581.6	1580.6	0
1	10	20	100	10	29499.8	29498.8	0
1	10	20	200	10	1103.6	1102.6	0
1	10	20	300	10	1381.4	1380.4	0
1	10	20	400	10	960.2	959.2	0
1	10	20	500	10	2110	2109	0
1	10	30	3	10	747.8	746.8	0
1	10	30	4	10	359.2	358.2	0
1	10	30	5	10	832.6	831.6	0
1	10	30	6	10	1	0	1
1	10	30	7	10	1	0	1
1	10	30	8	10	1	0	1
1	10	30	9	10	-1	2	0
1	10	30	10	10	1	0	1
1	10	30	20	10	1	0	1
1	10	30	30	10	1	0	1
1	10	30	40	10	3837.2	3836.2	0
1	10	30	50	10	133	132	0
1	10	30	60	10	1088.6	1087.6	0
1	10	30	70	10	1186.2	1185.2	0
1	10	30	80	10	660	659	0
1	10	30	90	10	1137	1136	0
1	10	30	100	10	1113.8	1112.8	0
1	10	30	200	10	1388.6	1387.6	0
1	10	30	300	10	999.6	998.6	0
1	10	30	400	10	1221	1220	0
1	10	30	500	10	1062.8	1061.8	0
1	10	40	3	10	769.8	768.8	0
1	10	40	4	10	3116.8	3115.8	0
1	10	40	5	10	1	0	1
1	10	40	6	10	1	0	1
1	10	40	7	10	1	0	1
1	10	40	8	10	1	0	1
1	10	40	9	10	1	0	1
1	10	40	10	10	1	0	1
1	10	40	20	10	1	0	1
1	10	40	30	10	1	0	1
1	10	40	40	10	2521.4	2520.4	0
1	10	40	50	10	1928.2	1927.2	0
1	10	40	60	10	1246.4	1245.4	0
1	10	40	70	10	952.4	951.4	0
1	10	40	80	10	1242.4	1241.4	0
1	10	40	90	10	3807	3806	0
1	10	40	100	10	1295	1294	0
1	10	40	200	10	2937.2	2936.2	0
1	10	40	300	10	1470.6	1469.6	0
1	10	40	400	10	1013.8	1012.8	0
1	10	40	500	10	1260.6	1259.6	0
1	10	50	3	10	9429.8	9428.8	0
1	10	50	4	10	1	0	1
1	10	50	5	10	816.8	815.8	0
1	10	50	6	10	796.2	795.2	0
1	10	50	7	10	1362.2	1361.2	0
1	10	50	8	10	708.6	707.6	0
1	10	50	9	10	1892.4	1891.4	0
1	10	50	10	10	799	798	0
1	10	50	20	10	927.4	926.4	0
1	10	50	30	10	3418.6	3417.6	0
1	10	50	40	10	1355.2	1354.2	0
1	10	50	50	10	985.4	984.4	0
1	10	50	60	10	1455	1454	0
1	10	50	70	10	1298.8	1297.8	0
1	10	50	80	10	1389.4	1388.4	0
1	10	50	90	10	7899.8	7898.8	0
1	10	50	100	10	1394.2	1393.2	0
1	10	50	200	10	1232.8	1231.8	0
1	10	50	300	10	3989	3988	0
1	10	50	400	10	1243.8	1242.8	0
1	10	50	500	10	1092.8	1091.8	0
1	10	60	3	10	854.8	853.8	0
1	10	60	4	10	416	415	0
1	10	60	5	10	504.6	503.6	0
1	10	60	6	10	1016.2	1015.2	0
1	10	60	7	10	1530.2	1529.2	0
1	10	60	8	10	473.6	472.6	0
1	10	60	9	10	805.2	804.2	0
1	10	60	10	10	8863.2	8862.2	0
1	10	60	20	10	2072.4	2071.4	0
1	10	60	30	10	1059	1058	0
1	10	60	40	10	2086.8	2085.8	0
1	10	60	50	10	2887.6	2886.6	0
1	10	60	60	10	1439.2	1438.2	0
1	10	60	70	10	1178.4	1177.4	0
1	10	60	80	10	1551.4	1550.4	0
1	10	60	90	10	1423.2	1422.2	0
1	10	60	100	10	1310.2	1309.2	0
1	10	60	200	10	1101.6	1100.6	0
1	10	60	300	10	4673.4	4672.4	0
1	10	60	400	10	1411.2	1410.2	0
1	10	60	500	10	1892	1891	0
1	10	70	3	10	2647.8	2646.8	0
1	10	70	4	10	710.6	709.6	0
1	10	70	5	10	879.6	878.6	0
1	10	70	6	10	1500.8	1499.8	0
1	10	70	7	10	1827.8	1826.8	0
1	10	70	8	10	512.6	511.6	0
1	10	70	9	10	585.4	584.4	0
1	10	70	10	10	713.4	712.4	0
1	10	70	20	10	987.6	986.6	0
1	10	70	30	10	967.2	966.2	0
1	10	70	40	10	1137.6	1136.6	0
1	10	70	50	10	1061.4	1060.4	0
1	10	70	60	10	2380	2379	0
1	10	70	70	10	1270	1269	0
1	10	70	80	10	1431.2	1430.2	0
1	10	70	90	10	1992	1991	0
1	10	70	100	10	1102.4	1101.4	0
1	10	70	200	10	1611.6	1610.6	0
1	10	70	300	10	1495	1494	0
1	10	70	400	10	1359	1358	0
1	10	70	500	10	1047.8	1046.8	0
1	10	80	3	10	3742.6	3741.6	0
1	10	80	4	10	1201.4	1200.4	0
1	10	80	5	10	3433.2	3432.2	0
1	10	80	6	10	665.6	664.6	0
1	10	80	7	10	1909	1908	0
1	10	80	8	10	1269.2	1268.2	0
1	10	80	9	10	674.8	673.8	0
1	10	80	10	10	736.8	735.8	0
1	10	80	20	10	1216.6	1215.6	0
1	10	80	30	10	1053.8	1052.8	0
1	10	80	40	10	1245.2	1244.2	0
1	10	80	50	10	1689.6	1688.6	0
1	10	80	60	10	1347.4	1346.4	0
1	10	80	70	10	1154.2	1153.2	0
1	10	80	80	10	1250	1249	0
1	10	80	90	10	2078.6	2077.6	0
1	10	80	100	10	1616.2	1615.2	0
1	10	80	200	10	1314.8	1313.8	0
1	10	80	300	10	1311.4	1310.4	0
1	10	80	400	10	1113.8	1112.8	0
1	10	80	500	10	1294.4	1293.4	0
1	10	90	3	10	1042.2	1041.2	0
1	10	90	4	10	1298.6	1297.6	0
1	10	90	5	10	336.6	335.6	0
1	10	90	6	10	1284.2	1283.2	0
1	10	90	7	10	1149.6	1148.6	0
1	10	90	8	10	1198.6	1197.6	0
1	10	90	9	10	1325.8	1324.8	0
1	10	90	10	10	1201.2	1200.2	0
1	10	90	20	10	1100.4	1099.4	0
1	10	90	30	10	1333.2	1332.2	0
1	10	90	40	10	1262.4	1261.4	0
1	10	90	50	10	1097.4	1096.4	0
1	10	90	60	10	1101.6	1100.6	0
1	10	90	70	10	1057.8	1056.8	0
1	10	90	80	10	316888	316887	0
1	10	90	90	10	1324.8	1323.8	0
1	10	90	100	10	1148.2	1147.2	0
1	10	90	200	10	1045.4	1044.4	0
1	10	90	300	10	1519.6	1518.6	0
1	10	90	400	10	3669	3668	0
1	10	90	500	10	1203.2	1202.2	0
1	20	0	3	10	1	0	1
1	20	0	4	10	1	0	1
1	20	0	5	10	1	0	1
1	20	0	6	10	1	0	1
1	20	0	7	10	1	0	1
1	20	0	8	10	1	0	1
1	20	0	9	10	1	0	1
1	20	0	10	10	1	0	1
1	20	0	20	10	1	0	1
1	20	0	30	10	1	0	1
1	20	0	40	10	1	0	1
1	20	0	50	10	1	0	1
1	20	0	60	10	1	0	1
1	20	0	70	10	1	0	1
1	20	0	80	10	1	0	1
1	20	0	90	10	1	0	1
1	20	0	100	10	1	0	1
1	20	0	200	10	1	0	1
1	20	0	300	10	1	0	1
1	20	0	400	10	1	0	1
1	20	0	500	10	1	0	1
1	20	10	3	10	479.8	478.8	0
1	20	10	4	10	1	0	1
1	20	10	5	10	501.6	500.6	0
1	20	10	6	10	1888.2	1887.2	0
1	20	10	7	10	1	0	1
1	20	10	8	10	1	0	1
1	20	10	9	10	1	0	1
1	20	10	10	10	1	0	1
1	20	10	20	10	1	0	1
1	20	10	30	10	1	0	1
1	20	10	40	10	1	0	1
1	20	10	50	10	0.8	0.2	0
1	20	10	60	10	1	0	1
1	20	10	70	10	1	0	1
1	20	10	80	10	1	0	1
1	20	10	90	10	0.8	0.2	0
1	20	10	100	10	677.8	676.8	0
1	20	10	200	10	1677.2	1676.2	0
1	20	10	300	10	1102.4	1101.4	0
1	20	10	400	10	695	694	0
1	20	10	500	10	998	997	0
1	20	20	3	10	271.6	270.6	0
1	20	20	4	10	1	0	1
1	20	20	5	10	735.4	734.4	0
1	20	20	6	10	1609	1608	0
1	20	20	7	10	1	0	1
1	20	20	8	10	1	0	1
1	20	20	9	10	1	0	1
1	20	20	10	10	1	0	1
1	20	20	20	10	1	0	1
1	20	20	30	10	1	0	1
1	20	20	40	10	1	0	1
1	20	20	50	10	988	987	0
1	20	20	60	10	644.2	643.2	0
1	20	20	70	10	2470	2469	0
1	20	20	80	10	5672.4	5671.4	0
1	20	20	90	10	1555.2	1554.2	0
1	20	20	100	10	10023	10022	0
1	20	20	200	10	727.2	726.2	0
1	20	20	300	10	1204.8	1203.8	0
1	20	20	400	10	1230	1229	0
1	20	20	500	10	1443.2	1442.2	0
1	20	30	3	10	2093.4	2092.4	0
1	20	30	4	10	818.8	817.8	0
1	20	30	5	10	1197.8	1196.8	0
1	20	30	6	10	1123.2	1122.2	0
1	20	30	7	10	1	0	1
1	20	30	8	10	-1	2	0
1	20	30	9	10	1	0	1
1	20	30	10	10	1	0	1
1	20	30	20	10	1	0	1
1	20	30	30	10	1	0	1
1	20	30	40	10	1185	1184	0
1	20	30	50	10	1367.8	1366.8	0
1	20	30	60	10	1690.2	1689.2	0
1	20	30	70	10	1776	1775	0
1	20	30	80	10	833.8	832.8	0
1	20	30	90	10	1222.4	1221.4	0
1	20	30	100	10	1346.4	1345.4	0
1	20	30	200	10	1309.4	1308.4	0
1	20	30	300	10	1070.4	1069.4	0
1	20	30	400	10	931.6	930.6	0
1	20	30	500	10	1033.4	1032.4	0
1	20	40	3	10	933.2	932.2	0
1	20	40	4	10	937.4	936.4	0
1	20	40	5	10	1	0	1
1	20	40	6	10	1	0	1
1	20	40	7	10	1	0	1
1	20	40	8	10	-1	2	0
1	20	40	9	10	1	0	1
1	20	40	10	10	1	0	1
1	20	40	20	10	1	0	1
1	20	40	30	10	655.6	654.6	0
1	20	40	40	10	5524.8	5523.8	0
1	20	40	50	10	980	979	0
1	20	40	60	10	1005.8	1004.8	0
1	20	40	70	10	1085.2	1084.2	0
1	20	40	80	10	1536.2	1535.2	0
1	20	40	90	10	1452.4	1451.4	0
1	20	40	100	10	1196	1195	0
1	20	40	200	10	1059.2	1058.2	0
1	20	40	300	10	1190.4	1189.4	0
1	20	40	400	10	1033.4	1032.4	0
1	20	40	500	10	1186	1185	0
1	20	50	3	10	1206.2	1205.2	0
1	20	50	4	10	889	888	0
1	20	50	5	10	1014.8	1013.8	0
1	20	50	6	10	973.2	972.2	0
1	20	50	7	10	1239	1238	0
1	20	50	8	10	991.2	990.2	0
1	20	50	9	10	476.6	475.6	0
1	20	50	10	10	470.6	469.6	0
1	20	50	20	10	529.4	528.4	0
1	20	50	30	10	836.8	835.8	0
1	20	50	40	10	1209.6	1208.6	0
1	20	50	50	10	971.8	970.8	0
1	20	50	60	10	993.6	992.6	0
1	20	50	70	10	1480.6	1479.6	0
1	20	50	80	10	1240.8	1239.8	0
1	20	50	90	10	1373.8	1372.8	0
1	20	50	100	10	2386.6	2385.6	0
1	20	50	200	10	2575	2574	0
1	20	50	300	10	2383	2382	0
1	20	50	400	10	3155.8	3154.8	0
1	20	50	500	10	1011.8	1010.8	0
1	20	60	3	10	330.4	329.4	0
1	20	60	4	10	1951	1950	0
1	20	60	5	10	750.4	749.4	0
1	20	60	6	10	418	417	0
1	20	60	7	10	1102.6	1101.6	0
1	20	60	8	10	105.6	104.6	0
1	20	60	9	10	489	488	0
1	20	60	10	10	12776.2	12775.2	0
1	20	60	20	10	1316.8	1315.8	0
1	20	60	30	10	993.8	992.8	0
1	20	60	40	10	1099.4	1098.4	0
1	20	60	50	10	921.8	920.8	0
1	20	60	60	10	7832.4	7831.4	0
1	20	60	70	10	9775	9774	0
1	20	60	80	10	5182	5181	0
1	20	60	90	10	1073	1072	0
1	20	60	100	10	1212.6	1211.6	0
1	20	60	200	10	20613.2	20612.2	0
1	20	60	300	10	1068.8	1067.8	0
1	20	60	400	10	2253	2252	0
1	20	60	500	10	1199.2	1198.2	0
1	20	70	3	10	545	544	0
1	20	70	4	10	601.8	600.8	0
1	20	70	5	10	472.6	471.6	0
1	20	70	6	10	1754.8	1753.8	0
1	20	70	7	10	943.8	942.8	0
1	20	70	8	10	520.6	519.6	0
1	20	70	9	10	1057.2	1056.2	0
1	20	70	10	10	1481.4	1480.4	0
1	20	70	20	10	813.4	812.4	0
1	20	70	30	10	2905.6	2904.6	0
1	20	70	40	10	859	858	0
1	20	70	50	10	1254	1253	0
1	20	70	60	10	2255	2254	0
1	20	70	70	10	1394.4	1393.4	0
1	20	70	80	10	1307.6	1306.6	0
1	20	70	90	10	1112.6	1111.6	0
1	20	70	100	10	1305	1304	0
1	20	70	200	10	1070.6	1069.6	0
1	20	70	300	10	1643.8	1642.8	0
1	20	70	400	10	4692	4691	0
1	20	70	500	10	1874	1873	0
1	20	80	3	10	637.8	636.8	0
1	20	80	4	10	478.4	477.4	0
1	20	80	5	10	2269.8	2268.8	0
1	20	80	6	10	738	737	0
1	20	80	7	10	765.2	764.2	0
1	20	80	8	10	1531.2	1530.2	0
1	20	80	9	10	1270.8	1269.8	0
1	20	80	10	10	701.6	700.6	0
1	20	80	20	10	1960.4	1959.4	0
1	20	80	30	10	1026.6	1025.6	0
1	20	80	40	10	994	993	0
1	20	80	50	10	1341.8	1340.8	0
1	20	80	60	10	1262.2	1261.2	0
1	20	80	70	10	1635.2	1634.2	0
1	20	80	80	10	1169.4	1168.4	0
1	20	80	90	10	1125.4	1124.4	0
1	20	80	100	10	1076.2	1075.2	0
1	20	80	200	10	1453.8	1452.8	0
1	20	80	300	10	1197	1196	0
1	20	80	400	10	1374.6	1373.6	0
1	20	80	500	10	1188.4	1187.4	0
1	20	90	3	10	1321.6	1320.6	0
1	20	90	4	10	1563	1562	0
1	20	90	5	10	973.8	972.8	0
1	20	90	6	10	1105.6	1104.6	0
1	20	90	7	10	2053	2052	0
1	20	90	8	10	1486.2	1485.2	0
1	20	90	9	10	1142	1141	0
1	20	90	10	10	1283.8	1282.8	0
1	20	90	20	10	1390.8	1389.8	0
1	20	90	30	10	1072	1071	0
1	20	90	40	10	1131.4	1130.4	0
1	20	90	50	10	1067	1066	0
1	20	90	60	10	1239.4	1238.4	0
1	20	90	70	10	1787.6	1786.6	0
1	20	90	80	10	2645	2644	0
1	20	90	90	10	1030	1029	0
1	20	90	100	10	1651.2	1650.2	0
1	20	90	200	10	1151.4	1150.4	0
1	20	90	300	10	1072.2	1071.2	0
1	20	90	400	10	1081.8	1080.8	0
1	20	90	500	10	1883.2	1882.2	0
1	30	0	3	10	1	0	1
1	30	0	4	10	1	0	1
1	30	0	5	10	1	0	1
1	30	0	6	10	1	0	1
1	30	0	7	10	1	0	1
1	30	0	8	10	1	0	1
1	30	0	9	10	1	0	1
1	30	0	10	10	1	0	1
1	30	0	20	10	1	0	1
1	30	0	30	10	1	0	1
1	30	0	40	10	1	0	1
1	30	0	50	10	1	0	1
1	30	0	60	10	0.8	0.2	0
1	30	0	70	10	0.8	0.2	0
1	30	0	80	10	0.8	0.2	0
1	30	0	90	10	0.8	0.2	0
1	30	0	100	10	0.8	0.2	0
1	30	0	200	10	0.8	0.2	0
1	30	0	300	10	0.8	0.2	0
1	30	0	400	10	1	0	1
1	30	0	500	10	0.8	0.2	0
1	30	10	3	10	1	0	1
1	30	10	4	10	328.8	327.8	0
1	30	10	5	10	1429.4	1428.4	0
1	30	10	6	10	906.2	905.2	0
1	30	10	7	10	1	0	1
1	30	10	8	10	1	0	1
1	30	10	9	10	1	0	1
1	30	10	10	10	1	0	1
1	30	10	20	10	1	0	1
1	30	10	30	10	1	0	1
1	30	10	40	10	1	0	1
1	30	10	50	10	0.8	0.2	0
1	30	10	60	10	1	0	1
1	30	10	70	10	1	0	1
1	30	10	80	10	1	0	1
1	30	10	90	10	667.2	666.2	0
1	30	10	100	10	0.8	0.2	0
1	30	10	200	10	1609.6	1608.6	0
1	30	10	300	10	1690.2	1689.2	0
1	30	10	400	10	1849.2	1848.2	0
1	30	10	500	10	1155.8	1154.8	0
1	30	20	3	10	1	0	1
1	30	20	4	10	3790.8	3789.8	0
1	30	20	5	10	24997.4	24996.4	0
1	30	20	6	10	146485	146484	0
1	30	20	7	10	1	0	1
1	30	20	8	10	1	0	1
1	30	20	9	10	1	0	1
1	30	20	10	10	1	0	1
1	30	20	20	10	1	0	1
1	30	20	30	10	1	0	1
1	30	20	40	10	1	0	1
1	30	20	50	10	480.6	479.6	0
1	30	20	60	10	5365.2	5364.2	0
1	30	20	70	10	859.8	858.8	0
1	30	20	80	10	4121.2	4120.2	0
1	30	20	90	10	665.4	664.4	0
1	30	20	100	10	1284.2	1283.2	0
1	30	20	200	10	1630.4	1629.4	0
1	30	20	300	10	873.2	872.2	0
1	30	20	400	10	935.2	934.2	0
1	30	20	500	10	913.2	912.2	0
1	30	30	3	10	7891.4	7890.4	0
1	30	30	4	10	645.2	644.2	0
1	30	30	5	10	542.4	541.4	0
1	30	30	6	10	1	0	1
1	30	30	7	10	1	0	1
1	30	30	8	10	1	0	1
1	30	30	9	10	1	0	1
1	30	30	10	10	1	0	1
1	30	30	20	10	1	0	1
1	30	30	30	10	1	0	1
1	30	30	40	10	698.6	697.6	0
1	30	30	50	10	1339.2	1338.2	0
1	30	30	60	10	932.2	931.2	0
1	30	30	70	10	941.6	940.6	0
1	30	30	80	10	822.8	821.8	0
1	30	30	90	10	1795.8	1794.8	0
1	30	30	100	10	1400.4	1399.4	0
1	30	30	200	10	1397	1396	0
1	30	30	300	10	2387.4	2386.4	0
1	30	30	400	10	1230.6	1229.6	0
1	30	30	500	10	1187.6	1186.6	0
1	30	40	3	10	1073.4	1072.4	0
1	30	40	4	10	728.4	727.4	0
1	30	40	5	10	1	0	1
1	30	40	6	10	1	0	1
1	30	40	7	10	-1	2	0
1	30	40	8	10	1	0	1
1	30	40	9	10	1	0	1
1	30	40	10	10	1	0	1
1	30	40	20	10	1	0	1
1	30	40	30	10	1	0	1
1	30	40	40	10	1380	1379	0
1	30	40	50	10	1147.4	1146.4	0
1	30	40	60	10	1436.8	1435.8	0
1	30	40	70	10	1289	1288	0
1	30	40	80	10	1661.6	1660.6	0
1	30	40	90	10	1401.6	1400.6	0
1	30	40	100	10	1029.4	1028.4	0
1	30	40	200	10	1334.6	1333.6	0
1	30	40	300	10	1195.8	1194.8	0
1	30	40	400	10	1194	1193	0
1	30	40	500	10	1235.6	1234.6	0
1	30	50	3	10	661.6	660.6	0
1	30	50	4	10	1	0	1
1	30	50	5	10	426.2	425.2	0
1	30	50	6	10	8716	8715	0
1	30	50	7	10	356.2	355.2	0
1	30	50	8	10	811.2	810.2	0
1	30	50	9	10	880.6	879.6	0
1	30	50	10	10	571.8	570.8	0
1	30	50	20	10	8505	8504	0
1	30	50	30	10	324.6	323.6	0
1	30	50	40	10	3502.4	3501.4	0
1	30	50	50	10	51032.6	51031.6	0
1	30	50	60	10	907.4	906.4	0
1	30	50	70	10	1309.4	1308.4	0
1	30	50	80	10	1343.6	1342.6	0
1	30	50	90	10	958	957	0
1	30	50	100	10	1392.8	1391.8	0
1	30	50	200	10	1086.6	1085.6	0
1	30	50	300	10	6149.2	6148.2	0
1	30	50	400	10	1416.8	1415.8	0
1	30	50	500	10	1373.4	1372.4	0
1	30	60	3	10	647	646	0
1	30	60	4	10	4524.8	4523.8	0
1	30	60	5	10	382.8	381.8	0
1	30	60	6	10	3975.2	3974.2	0
1	30	60	7	10	444.8	443.8	0
1	30	60	8	10	440.2	439.2	0
1	30	60	9	10	1289.6	1288.6	0
1	30	60	10	10	759.2	758.2	0
1	30	60	20	10	1113.2	1112.2	0
1	30	60	30	10	888.4	887.4	0
1	30	60	40	10	1230	1229	0
1	30	60	50	10	947	946	0
1	30	60	60	10	1094.4	1093.4	0
1	30	60	70	10	1116.8	1115.8	0
1	30	60	80	10	1377.4	1376.4	0
1	30	60	90	10	2487.4	2486.4	0
1	30	60	100	10	1134.6	1133.6	0
1	30	60	200	10	1167.2	1166.2	0
1	30	60	300	10	1257.4	1256.4	0
1	30	60	400	10	1213.6	1212.6	0
1	30	60	500	10	1153.2	1152.2	0
1	30	70	3	10	33435.6	33434.6	0
1	30	70	4	10	1011.4	1010.4	0
1	30	70	5	10	870.6	869.6	0
1	30	70	6	10	844.2	843.2	0
1	30	70	7	10	1007.2	1006.2	0
1	30	70	8	10	9734.6	9733.6	0
1	30	70	9	10	7874.2	7873.2	0
1	30	70	10	10	481	480	0
1	30	70	20	10	891.4	890.4	0
1	30	70	30	10	1027.6	1026.6	0
1	30	70	40	10	1561	1560	0
1	30	70	50	10	996.2	995.2	0
1	30	70	60	10	1161.4	1160.4	0
1	30	70	70	10	1784.4	1783.4	0
1	30	70	80	10	2119.6	2118.6	0
1	30	70	90	10	1415	1414	0
1	30	70	100	10	1114.8	1113.8	0
1	30	70	200	10	1270	1269	0
1	30	70	300	10	2481.4	2480.4	0
1	30	70	400	10	1054.6	1053.6	0
1	30	70	500	10	1223.4	1222.4	0
1	30	80	3	10	11752.4	11751.4	0
1	30	80	4	10	2293.2	2292.2	0
1	30	80	5	10	444	443	0
1	30	80	6	10	747.6	746.6	0
1	30	80	7	10	622	621	0
1	30	80	8	10	2168.2	2167.2	0
1	30	80	9	10	824.4	823.4	0
1	30	80	10	10	1113	1112	0
1	30	80	20	10	1392.2	1391.2	0
1	30	80	30	10	1142.4	1141.4	0
1	30	80	40	10	1173	1172	0
1	30	80	50	10	1866.4	1865.4	0
1	30	80	60	10	1676.8	1675.8	0
1	30	80	70	10	2626.4	2625.4	0
1	30	80	80	10	1335.6	1334.6	0
1	30	80	90	10	1044.2	1043.2	0
1	30	80	100	10	1096.2	1095.2	0
1	30	80	200	10	1061.6	1060.6	0
1	30	80	300	10	1173	1172	0
1	30	80	400	10	1124	1123	0
1	30	80	500	10	1418.8	1417.8	0
1	30	90	3	10	2374	2373	0
1	30	90	4	10	590.4	589.4	0
1	30	90	5	10	2247	2246	0
1	30	90	6	10	17307	17306	0
1	30	90	7	10	1786.4	1785.4	0
1	30	90	8	10	2261.8	2260.8	0
1	30	90	9	10	1092	1091	0
1	30	90	10	10	3336.8	3335.8	0
1	30	90	20	10	1289.6	1288.6	0
1	30	90	30	10	1091.2	1090.2	0
1	30	90	40	10	1236	1235	0
1	30	90	50	10	1309.2	1308.2	0
1	30	90	60	10	1203.2	1202.2	0
1	30	90	70	10	2140.6	2139.6	0
1	30	90	80	10	1216.8	1215.8	0
1	30	90	90	10	1389.2	1388.2	0
1	30	90	100	10	7742.6	7741.6	0
1	30	90	200	10	1227.6	1226.6	0
1	30	90	300	10	1657.6	1656.6	0
1	30	90	400	10	6298.8	6297.8	0
1	30	90	500	10	1411.6	1410.6	0
1	40	0	3	10	1	0	1
1	40	0	4	10	1	0	1
1	40	0	5	10	1	0	1
1	40	0	6	10	1	0	1
1	40	0	7	10	1	0	1
1	40	0	8	10	1	0	1
1	40	0	9	10	1	0	1
1	40	0	10	10	1	0	1
1	40	0	20	10	1	0	1
1	40	0	30	10	1	0	1
1	40	0	40	10	1	0	1
1	40	0	50	10	0.8	0.2	0
1	40	0	60	10	0.8	0.2	0
1	40	0	70	10	0.8	0.2	0
1	40	0	80	10	0.8	0.2	0
1	40	0	90	10	1	0	1
1	40	0	100	10	1	0	1
1	40	0	200	10	1	0	1
1	40	0	300	10	1	0	1
1	40	0	400	10	1	0	1
1	40	0	500	10	1	0	1
1	40	10	3	10	355.6	354.6	0
1	40	10	4	10	1	0	1
1	40	10	5	10	1064.6	1063.6	0
1	40	10	6	10	-1	2	0
1	40	10	7	10	1	0	1
1	40	10	8	10	1	0	1
1	40	10	9	10	1	0	1
1	40	10	10	10	1	0	1
1	40	10	20	10	1	0	1
1	40	10	30	10	1	0	1
1	40	10	40	10	1	0	1
1	40	10	50	10	0.8	0.2	0
1	40	10	60	10	1263.8	1262.8	0
1	40	10	70	10	665.8	664.8	0
1	40	10	80	10	891	890	0
1	40	10	90	10	728.4	727.4	0
1	40	10	100	10	0	1	0
1	40	10	200	10	736.6	735.6	0
1	40	10	300	10	885	884	0
1	40	10	400	10	731.6	730.6	0
1	40	10	500	10	3058.6	3057.6	0
1	40	20	3	10	3153.8	3152.8	0
1	40	20	4	10	1	0	1
1	40	20	5	10	2020.4	2019.4	0
1	40	20	6	10	938.2	937.2	0
1	40	20	7	10	1	0	1
1	40	20	8	10	1	0	1
1	40	20	9	10	1	0	1
1	40	20	10	10	1	0	1
1	40	20	20	10	1	0	1
1	40	20	30	10	1	0	1
1	40	20	40	10	1	0	1
1	40	20	50	10	518.8	517.8	0
1	40	20	60	10	1059.6	1058.6	0
1	40	20	70	10	698.4	697.4	0
1	40	20	80	10	934	933	0
1	40	20	90	10	1193	1192	0
1	40	20	100	10	852	851	0
1	40	20	200	10	1081	1080	0
1	40	20	300	10	1158.6	1157.6	0
1	40	20	400	10	1116	1115	0
1	40	20	500	10	6395	6394	0
1	40	30	3	10	1215.4	1214.4	0
1	40	30	4	10	603.6	602.6	0
1	40	30	5	10	1033	1032	0
1	40	30	6	10	734.2	733.2	0
1	40	30	7	10	1	0	1
1	40	30	8	10	1	0	1
1	40	30	9	10	1	0	1
1	40	30	10	10	1	0	1
1	40	30	20	10	1	0	1
1	40	30	30	10	1	0	1
1	40	30	40	10	943.2	942.2	0
1	40	30	50	10	1121.6	1120.6	0
1	40	30	60	10	568.4	567.4	0
1	40	30	70	10	870.6	869.6	0
1	40	30	80	10	749.8	748.8	0
1	40	30	90	10	1003.2	1002.2	0
1	40	30	100	10	1172	1171	0
1	40	30	200	10	1031.8	1030.8	0
1	40	30	300	10	1154.6	1153.6	0
1	40	30	400	10	1014.8	1013.8	0
1	40	30	500	10	1606	1605	0
1	40	40	3	10	853	852	0
1	40	40	4	10	1176	1175	0
1	40	40	5	10	1	0	1
1	40	40	6	10	1	0	1
1	40	40	7	10	1	0	1
1	40	40	8	10	1	0	1
1	40	40	9	10	1	0	1
1	40	40	10	10	1	0	1
1	40	40	20	10	1	0	1
1	40	40	30	10	1	0	1
1	40	40	40	10	1001.8	1000.8	0
1	40	40	50	10	3706.8	3705.8	0
1	40	40	60	10	887.4	886.4	0
1	40	40	70	10	977.2	976.2	0
1	40	40	80	10	1909.4	1908.4	0
1	40	40	90	10	1318.6	1317.6	0
1	40	40	100	10	1380.2	1379.2	0
1	40	40	200	10	4850.4	4849.4	0
1	40	40	300	10	1887	1886	0
1	40	40	400	10	1130.6	1129.6	0
1	40	40	500	10	1182.2	1181.2	0
1	40	50	3	10	788	787	0
1	40	50	4	10	1383.8	1382.8	0
1	40	50	5	10	7668.8	7667.8	0
1	40	50	6	10	-1	2	0
1	40	50	7	10	962.2	961.2	0
1	40	50	8	10	539.6	538.6	0
1	40	50	9	10	974.4	973.4	0
1	40	50	10	10	807.8	806.8	0
1	40	50	20	10	140.4	139.4	0
1	40	50	30	10	1099.8	1098.8	0
1	40	50	40	10	1155.8	1154.8	0
1	40	50	50	10	1209.6	1208.6	0
1	40	50	60	10	1262.8	1261.8	0
1	40	50	70	10	809.8	808.8	0
1	40	50	80	10	1672	1671	0
1	40	50	90	10	2384.6	2383.6	0
1	40	50	100	10	2201.2	2200.2	0
1	40	50	200	10	1490.6	1489.6	0
1	40	50	300	10	1294.4	1293.4	0
1	40	50	400	10	1174.2	1173.2	0
1	40	50	500	10	1152.2	1151.2	0
1	40	60	3	10	638.2	637.2	0
1	40	60	4	10	1198.4	1197.4	0
1	40	60	5	10	445.4	444.4	0
1	40	60	6	10	663.8	662.8	0
1	40	60	7	10	1167.6	1166.6	0
1	40	60	8	10	864.6	863.6	0
1	40	60	9	10	675.2	674.2	0
1	40	60	10	10	777.4	776.4	0
1	40	60	20	10	103.4	102.4	0
1	40	60	30	10	1072.4	1071.4	0
1	40	60	40	10	1167.6	1166.6	0
1	40	60	50	10	1099.4	1098.4	0
1	40	60	60	10	8535.4	8534.4	0
1	40	60	70	10	17708.8	17707.8	0
1	40	60	80	10	1136	1135	0
1	40	60	90	10	1085.4	1084.4	0
1	40	60	100	10	1124.6	1123.6	0
1	40	60	200	10	1149.4	1148.4	0
1	40	60	300	10	544	543	0
1	40	60	400	10	1605.6	1604.6	0
1	40	60	500	10	1122.2	1121.2	0
1	40	70	3	10	553.6	552.6	0
1	40	70	4	10	1745.2	1744.2	0
1	40	70	5	10	2446.4	2445.4	0
1	40	70	6	10	864.2	863.2	0
1	40	70	7	10	2706	2705	0
1	40	70	8	10	8203.6	8202.6	0
1	40	70	9	10	6103.6	6102.6	0
1	40	70	10	10	656.4	655.4	0
1	40	70	20	10	1676	1675	0
1	40	70	30	10	990.2	989.2	0
1	40	70	40	10	1499	1498	0
1	40	70	50	10	1044.6	1043.6	0
1	40	70	60	10	1317.8	1316.8	0
1	40	70	70	10	2214.2	2213.2	0
1	40	70	80	10	1163.6	1162.6	0
1	40	70	90	10	1112.6	1111.6	0
1	40	70	100	10	1178	1177	0
1	40	70	200	10	1364.2	1363.2	0
1	40	70	300	10	1261	1260	0
1	40	70	400	10	1243	1242	0
1	40	70	500	10	1097	1096	0
1	40	80	3	10	1292.2	1291.2	0
1	40	80	4	10	1532.8	1531.8	0
1	40	80	5	10	976.4	975.4	0
1	40	80	6	10	645.8	644.8	0
1	40	80	7	10	3739.4	3738.4	0
1	40	80	8	10	627.8	626.8	0
1	40	80	9	10	636	635	0
1	40	80	10	10	770.4	769.4	0
1	40	80	20	10	1269.6	1268.6	0
1	40	80	30	10	1207.8	1206.8	0
1	40	80	40	10	1116.6	1115.6	0
1	40	80	50	10	1036.8	1035.8	0
1	40	80	60	10	2342	2341	0
1	40	80	70	10	1357.2	1356.2	0
1	40	80	80	10	1400	1399	0
1	40	80	90	10	1148.6	1147.6	0
1	40	80	100	10	1352.8	1351.8	0
1	40	80	200	10	1903.8	1902.8	0
1	40	80	300	10	1099	1098	0
1	40	80	400	10	1181	1180	0
1	40	80	500	10	1392.2	1391.2	0
1	40	90	3	10	1139.2	1138.2	0
1	40	90	4	10	396	395	0
1	40	90	5	10	627.2	626.2	0
1	40	90	6	10	1242.4	1241.4	0
1	40	90	7	10	1602.2	1601.2	0
1	40	90	8	10	1244.4	1243.4	0
1	40	90	9	10	1497.4	1496.4	0
1	40	90	10	10	1103.2	1102.2	0
1	40	90	20	10	1034	1033	0
1	40	90	30	10	1216.6	1215.6	0
1	40	90	40	10	1180.6	1179.6	0
1	40	90	50	10	5633.4	5632.4	0
1	40	90	60	10	1422	1421	0
1	40	90	70	10	1205.2	1204.2	0
1	40	90	80	10	1193.4	1192.4	0
1	40	90	90	10	1957.4	1956.4	0
1	40	90	100	10	1220.8	1219.8	0
1	40	90	200	10	1338.6	1337.6	0
1	40	90	300	10	1248.6	1247.6	0
1	40	90	400	10	1085.4	1084.4	0
1	40	90	500	10	2354.4	2353.4	0
1	50	0	3	10	1	0	1
1	50	0	4	10	1	0	1
1	50	0	5	10	1	0	1
1	50	0	6	10	1	0	1
1	50	0	7	10	1	0	1
1	50	0	8	10	1	0	1
1	50	0	9	10	1	0	1
1	50	0	10	10	1	0	1
1	50	0	20	10	1	0	1
1	50	0	30	10	1	0	1
1	50	0	40	10	1	0	1
1	50	0	50	10	1	0	1
1	50	0	60	10	0.8	0.2	0
1	50	0	70	10	1	0	1
1	50	0	80	10	1	0	1
1	50	0	90	10	1	0	1
1	50	0	100	10	1	0	1
1	50	0	200	10	1	0	1
1	50	0	300	10	1	0	1
1	50	0	400	10	1	0	1
1	50	0	500	10	0.8	0.2	0
1	50	10	3	10	3313.4	3312.4	0
1	50	10	4	10	1	0	1
1	50	10	5	10	1458	1457	0
1	50	10	6	10	1	0	1
1	50	10	7	10	1	0	1
1	50	10	8	10	1	0	1
1	50	10	9	10	1	0	1
1	50	10	10	10	1	0	1
1	50	10	20	10	1	0	1
1	50	10	30	10	1	0	1
1	50	10	40	10	1	0	1
1	50	10	50	10	1192.4	1191.4	0
1	50	10	60	10	721.4	720.4	0
1	50	10	70	10	3760.4	3759.4	0
1	50	10	80	10	1	0	1
1	50	10	90	10	748	747	0
1	50	10	100	10	1758.8	1757.8	0
1	50	10	200	10	1227.8	1226.8	0
1	50	10	300	10	2460.4	2459.4	0
1	50	10	400	10	824	823	0
1	50	10	500	10	1196	1195	0
1	50	20	3	10	906	905	0
1	50	20	4	10	919.4	918.4	0
1	50	20	5	10	1983.4	1982.4	0
1	50	20	6	10	735.8	734.8	0
1	50	20	7	10	1	0	1
1	50	20	8	10	1	0	1
1	50	20	9	10	1	0	1
1	50	20	10	10	1	0	1
1	50	20	20	10	1	0	1
1	50	20	30	10	1	0	1
1	50	20	40	10	1	0	1
1	50	20	50	10	845	844	0
1	50	20	60	10	925.2	924.2	0
1	50	20	70	10	2432	2431	0
1	50	20	80	10	1756.6	1755.6	0
1	50	20	90	10	826.8	825.8	0
1	50	20	100	10	1003.2	1002.2	0
1	50	20	200	10	7954.6	7953.6	0
1	50	20	300	10	1159.4	1158.4	0
1	50	20	400	10	1110.4	1109.4	0
1	50	20	500	10	690.6	689.6	0
1	50	30	3	10	699.6	698.6	0
1	50	30	4	10	914.6	913.6	0
1	50	30	5	10	1214.6	1213.6	0
1	50	30	6	10	1	0	1
1	50	30	7	10	1	0	1
1	50	30	8	10	1	0	1
1	50	30	9	10	1	0	1
1	50	30	10	10	1	0	1
1	50	30	20	10	1	0	1
1	50	30	30	10	1	0	1
1	50	30	40	10	830.4	829.4	0
1	50	30	50	10	758.8	757.8	0
1	50	30	60	10	897.4	896.4	0
1	50	30	70	10	1675.6	1674.6	0
1	50	30	80	10	2021	2020	0
1	50	30	90	10	942.8	941.8	0
1	50	30	100	10	1678.2	1677.2	0
1	50	30	200	10	1743	1742	0
1	50	30	300	10	1308	1307	0
1	50	30	400	10	1536.4	1535.4	0
1	50	30	500	10	1271.4	1270.4	0
1	50	40	3	10	1	0	1
1	50	40	4	10	2690.2	2689.2	0
1	50	40	5	10	1	0	1
1	50	40	6	10	1	0	1
1	50	40	7	10	1	0	1
1	50	40	8	10	1	0	1
1	50	40	9	10	1	0	1
1	50	40	10	10	1	0	1
1	50	40	20	10	1	0	1
1	50	40	30	10	1336.4	1335.4	0
1	50	40	40	10	1033	1032	0
1	50	40	50	10	4970.4	4969.4	0
1	50	40	60	10	1046.2	1045.2	0
1	50	40	70	10	987.2	986.2	0
1	50	40	80	10	1351	1350	0
1	50	40	90	10	1087.2	1086.2	0
1	50	40	100	10	1509.6	1508.6	0
1	50	40	200	10	1336.6	1335.6	0
1	50	40	300	10	1219.2	1218.2	0
1	50	40	400	10	1072.8	1071.8	0
1	50	40	500	10	1168.4	1167.4	0
1	50	50	3	10	996.8	995.8	0
1	50	50	4	10	676.6	675.6	0
1	50	50	5	10	684	683	0
1	50	50	6	10	1103.4	1102.4	0
1	50	50	7	10	624.6	623.6	0
1	50	50	8	10	1339.8	1338.8	0
1	50	50	9	10	507.4	506.4	0
1	50	50	10	10	6410.6	6409.6	0
1	50	50	20	10	1590.8	1589.8	0
1	50	50	30	10	907	906	0
1	50	50	40	10	4706.6	4705.6	0
1	50	50	50	10	935	934	0
1	50	50	60	10	2792.6	2791.6	0
1	50	50	70	10	882.4	881.4	0
1	50	50	80	10	1097.8	1096.8	0
1	50	50	90	10	1052.4	1051.4	0
1	50	50	100	10	1137.6	1136.6	0
1	50	50	200	10	1057.2	1056.2	0
1	50	50	300	10	1074.2	1073.2	0
1	50	50	400	10	2711.2	2710.2	0
1	50	50	500	10	1082.6	1081.6	0
1	50	60	3	10	6025.4	6024.4	0
1	50	60	4	10	3383	3382	0
1	50	60	5	10	-1	2	0
1	50	60	6	10	41374	41373	0
1	50	60	7	10	4215.4	4214.4	0
1	50	60	8	10	1159.4	1158.4	0
1	50	60	9	10	512.4	511.4	0
1	50	60	10	10	1099.4	1098.4	0
1	50	60	20	10	1342.4	1341.4	0
1	50	60	30	10	1214	1213	0
1	50	60	40	10	5916	5915	0
1	50	60	50	10	1205.6	1204.6	0
1	50	60	60	10	8838.2	8837.2	0
1	50	60	70	10	1245.2	1244.2	0
1	50	60	80	10	1090.2	1089.2	0
1	50	60	90	10	3346.4	3345.4	0
1	50	60	100	10	4192.8	4191.8	0
1	50	60	200	10	1363	1362	0
1	50	60	300	10	1188.2	1187.2	0
1	50	60	400	10	1237	1236	0
1	50	60	500	10	2855.2	2854.2	0
1	50	70	3	10	11311.6	11310.6	0
1	50	70	4	10	1216.6	1215.6	0
1	50	70	5	10	856.8	855.8	0
1	50	70	6	10	323.8	322.8	0
1	50	70	7	10	601	600	0
1	50	70	8	10	680.6	679.6	0
1	50	70	9	10	1316.6	1315.6	0
1	50	70	10	10	8756.8	8755.8	0
1	50	70	20	10	1546.4	1545.4	0
1	50	70	30	10	1170.2	1169.2	0
1	50	70	40	10	1320	1319	0
1	50	70	50	10	1392.6	1391.6	0
1	50	70	60	10	1283.8	1282.8	0
1	50	70	70	10	1431.2	1430.2	0
1	50	70	80	10	1268.8	1267.8	0
1	50	70	90	10	4806	4805	0
1	50	70	100	10	7962	7961	0
1	50	70	200	10	1461	1460	0
1	50	70	300	10	1709.2	1708.2	0
1	50	70	400	10	1410	1409	0
1	50	70	500	10	1091	1090	0
1	50	80	3	10	425.4	424.4	0
1	50	80	4	10	1169.4	1168.4	0
1	50	80	5	10	718	717	0
1	50	80	6	10	668.8	667.8	0
1	50	80	7	10	485	484	0
1	50	80	8	10	869.8	868.8	0
1	50	80	9	10	816.6	815.6	0
1	50	80	10	10	1571.2	1570.2	0
1	50	80	20	10	1045.6	1044.6	0
1	50	80	30	10	1225.4	1224.4	0
1	50	80	40	10	1068.6	1067.6	0
1	50	80	50	10	1018.4	1017.4	0
1	50	80	60	10	1251.6	1250.6	0
1	50	80	70	10	1372.8	1371.8	0
1	50	80	80	10	2225.4	2224.4	0
1	50	80	90	10	1144.6	1143.6	0
1	50	80	100	10	1487.6	1486.6	0
1	50	80	200	10	1133	1132	0
1	50	80	300	10	1244.2	1243.2	0
1	50	80	400	10	32763	32762	0
1	50	80	500	10	1547.6	1546.6	0
1	50	90	3	10	1826	1825	0
1	50	90	4	10	1176.4	1175.4	0
1	50	90	5	10	1623	1622	0
1	50	90	6	10	5864.4	5863.4	0
1	50	90	7	10	1117.6	1116.6	0
1	50	90	8	10	4393.4	4392.4	0
1	50	90	9	10	1776.8	1775.8	0
1	50	90	10	10	4223	4222	0
1	50	90	20	10	1235.4	1234.4	0
1	50	90	30	10	1108.8	1107.8	0
1	50	90	40	10	1124.8	1123.8	0
1	50	90	50	10	1317	1316	0
1	50	90	60	10	1348.4	1347.4	0
1	50	90	70	10	1123.4	1122.4	0
1	50	90	80	10	1090.6	1089.6	0
1	50	90	90	10	1778.8	1777.8	0
1	50	90	100	10	1112.8	1111.8	0
1	50	90	200	10	1395.4	1394.4	0
1	50	90	300	10	1084.2	1083.2	0
1	50	90	400	10	1515.2	1514.2	0
1	50	90	500	10	1576.2	1575.2	0
1	60	0	3	10	1	0	1
1	60	0	4	10	1	0	1
1	60	0	5	10	1	0	1
1	60	0	6	10	1	0	1
1	60	0	7	10	1	0	1
1	60	0	8	10	1	0	1
1	60	0	9	10	1	0	1
1	60	0	10	10	1	0	1
1	60	0	20	10	1	0	1
1	60	0	30	10	1	0	1
1	60	0	40	10	1	0	1
1	60	0	50	10	0.8	0.2	0
1	60	0	60	10	1	0	1
1	60	0	70	10	1	0	1
1	60	0	80	10	1	0	1
1	60	0	90	10	1	0	1
1	60	0	100	10	1	0	1
1	60	0	200	10	1	0	1
1	60	0	300	10	1	0	1
1	60	0	400	10	1	0	1
1	60	0	500	10	1	0	1
1	60	10	3	10	943	942	0
1	60	10	4	10	1	0	1
1	60	10	5	10	402.2	401.2	0
1	60	10	6	10	7145.2	7144.2	0
1	60	10	7	10	1	0	1
1	60	10	8	10	1	0	1
1	60	10	9	10	1	0	1
1	60	10	10	10	1	0	1
1	60	10	20	10	1	0	1
1	60	10	30	10	1	0	1
1	60	10	40	10	1	0	1
1	60	10	50	10	915	914	0
1	60	10	60	10	837.2	836.2	0
1	60	10	70	10	2105.8	2104.8	0
1	60	10	80	10	2645.6	2644.6	0
1	60	10	90	10	979	978	0
1	60	10	100	10	879.4	878.4	0
1	60	10	200	10	1176.6	1175.6	0
1	60	10	300	10	2425.4	2424.4	0
1	60	10	400	10	1340	1339	0
1	60	10	500	10	2181.4	2180.4	0
1	60	20	3	10	3980	3979	0
1	60	20	4	10	1	0	1
1	60	20	5	10	2011.2	2010.2	0
1	60	20	6	10	1244.8	1243.8	0
1	60	20	7	10	1	0	1
1	60	20	8	10	1	0	1
1	60	20	9	10	1	0	1
1	60	20	10	10	1	0	1
1	60	20	20	10	1	0	1
1	60	20	30	10	1	0	1
1	60	20	40	10	1	0	1
1	60	20	50	10	699.8	698.8	0
1	60	20	60	10	2910.4	2909.4	0
1	60	20	70	10	1251.2	1250.2	0
1	60	20	80	10	3541.4	3540.4	0
1	60	20	90	10	792.2	791.2	0
1	60	20	100	10	864.6	863.6	0
1	60	20	200	10	1539.2	1538.2	0
1	60	20	300	10	2799.2	2798.2	0
1	60	20	400	10	1055.8	1054.8	0
1	60	20	500	10	1462	1461	0
1	60	30	3	10	566.2	565.2	0
1	60	30	4	10	5898.8	5897.8	0
1	60	30	5	10	604	603	0
1	60	30	6	10	601.6	600.6	0
1	60	30	7	10	1	0	1
1	60	30	8	10	1	0	1
1	60	30	9	10	1	0	1
1	60	30	10	10	1	0	1
1	60	30	20	10	1	0	1
1	60	30	30	10	1	0	1
1	60	30	40	10	773.8	772.8	0
1	60	30	50	10	1221.8	1220.8	0
1	60	30	60	10	899	898	0
1	60	30	70	10	2201	2200	0
1	60	30	80	10	7654.4	7653.4	0
1	60	30	90	10	875.8	874.8	0
1	60	30	100	10	1091	1090	0
1	60	30	200	10	1264	1263	0
1	60	30	300	10	1411.6	1410.6	0
1	60	30	400	10	4706.2	4705.2	0
1	60	30	500	10	2033.2	2032.2	0
1	60	40	3	10	737.2	736.2	0
1	60	40	4	10	991.8	990.8	0
1	60	40	5	10	1	0	1
1	60	40	6	10	1	0	1
1	60	40	7	10	1	0	1
1	60	40	8	10	1	0	1
1	60	40	9	10	1	0	1
1	60	40	10	10	1	0	1
1	60	40	20	10	1	0	1
1	60	40	30	10	1448.8	1447.8	0
1	60	40	40	10	1071.4	1070.4	0
1	60	40	50	10	4441	4440	0
1	60	40	60	10	13486.8	13485.8	0
1	60	40	70	10	3825.6	3824.6	0
1	60	40	80	10	1541	1540	0
1	60	40	90	10	942.2	941.2	0
1	60	40	100	10	1845.6	1844.6	0
1	60	40	200	10	3416	3415	0
1	60	40	300	10	2941.8	2940.8	0
1	60	40	400	10	9495.8	9494.8	0
1	60	40	500	10	1523	1522	0
1	60	50	3	10	3352.8	3351.8	0
1	60	50	4	10	921.6	920.6	0
1	60	50	5	10	1622.4	1621.4	0
1	60	50	6	10	586.4	585.4	0
1	60	50	7	10	651.4	650.4	0
1	60	50	8	10	2112.8	2111.8	0
1	60	50	9	10	770.6	769.6	0
1	60	50	10	10	1538.8	1537.8	0
1	60	50	20	10	1212.4	1211.4	0
1	60	50	30	10	797.6	796.6	0
1	60	50	40	10	998.2	997.2	0
1	60	50	50	10	1321.6	1320.6	0
1	60	50	60	10	1055	1054	0
1	60	50	70	10	1400.2	1399.2	0
1	60	50	80	10	1157.4	1156.4	0
1	60	50	90	10	855.2	854.2	0
1	60	50	100	10	1562.4	1561.4	0
1	60	50	200	10	1576	1575	0
1	60	50	300	10	2582.2	2581.2	0
1	60	50	400	10	3200.2	3199.2	0
1	60	50	500	10	1688.6	1687.6	0
1	60	60	3	10	828	827	0
1	60	60	4	10	697.6	696.6	0
1	60	60	5	10	661.6	660.6	0
1	60	60	6	10	7040.8	7039.8	0
1	60	60	7	10	733.2	732.2	0
1	60	60	8	10	545.8	544.8	0
1	60	60	9	10	1216.2	1215.2	0
1	60	60	10	10	693	692	0
1	60	60	20	10	1124.2	1123.2	0
1	60	60	30	10	1104.8	1103.8	0
1	60	60	40	10	798.2	797.2	0
1	60	60	50	10	958	957	0
1	60	60	60	10	1101.6	1100.6	0
1	60	60	70	10	1063.4	1062.4	0
1	60	60	80	10	1633.4	1632.4	0
1	60	60	90	10	17280.6	17279.6	0
1	60	60	100	10	1030.6	1029.6	0
1	60	60	200	10	1105.4	1104.4	0
1	60	60	300	10	1040	1039	0
1	60	60	400	10	1383.6	1382.6	0
1	60	60	500	10	1076.8	1075.8	0
1	60	70	3	10	1216.2	1215.2	0
1	60	70	4	10	3026.6	3025.6	0
1	60	70	5	10	1006.2	1005.2	0
1	60	70	6	10	1078.8	1077.8	0
1	60	70	7	10	23012.8	23011.8	0
1	60	70	8	10	970.8	969.8	0
1	60	70	9	10	731.6	730.6	0
1	60	70	10	10	734.2	733.2	0
1	60	70	20	10	1216.6	1215.6	0
1	60	70	30	10	1065.8	1064.8	0
1	60	70	40	10	2166	2165	0
1	60	70	50	10	1159.4	1158.4	0
1	60	70	60	10	1048.8	1047.8	0
1	60	70	70	10	1901.6	1900.6	0
1	60	70	80	10	1312.2	1311.2	0
1	60	70	90	10	1500.6	1499.6	0
1	60	70	100	10	1158.8	1157.8	0
1	60	70	200	10	1532.8	1531.8	0
1	60	70	300	10	1113.6	1112.6	0
1	60	70	400	10	1284	1283	0
1	60	70	500	10	1452.4	1451.4	0
1	60	80	3	10	571.6	570.6	0
1	60	80	4	10	853.6	852.6	0
1	60	80	5	10	3992.4	3991.4	0
1	60	80	6	10	544.6	543.6	0
1	60	80	7	10	3543.6	3542.6	0
1	60	80	8	10	1983	1982	0
1	60	80	9	10	564	563	0
1	60	80	10	10	6518.4	6517.4	0
1	60	80	20	10	1237.6	1236.6	0
1	60	80	30	10	1260.4	1259.4	0
1	60	80	40	10	1518	1517	0
1	60	80	50	10	1070.4	1069.4	0
1	60	80	60	10	1199	1198	0
1	60	80	70	10	1018.2	1017.2	0
1	60	80	80	10	2048.4	2047.4	0
1	60	80	90	10	1183.4	1182.4	0
1	60	80	100	10	1139.6	1138.6	0
1	60	80	200	10	1192.6	1191.6	0
1	60	80	300	10	1390.2	1389.2	0
1	60	80	400	10	1540.2	1539.2	0
1	60	80	500	10	1288.4	1287.4	0
1	60	90	3	10	713.2	712.2	0
1	60	90	4	10	656.4	655.4	0
1	60	90	5	10	1624.8	1623.8	0
1	60	90	6	10	1620.2	1619.2	0
1	60	90	7	10	1200.8	1199.8	0
1	60	90	8	10	1107.8	1106.8	0
1	60	90	9	10	1004.6	1003.6	0
1	60	90	10	10	1267.6	1266.6	0
1	60	90	20	10	1152.6	1151.6	0
1	60	90	30	10	1355.2	1354.2	0
1	60	90	40	10	1167	1166	0
1	60	90	50	10	1103.2	1102.2	0
1	60	90	60	10	1240	1239	0
1	60	90	70	10	1078.8	1077.8	0
1	60	90	80	10	1598.6	1597.6	0
1	60	90	90	10	1410.8	1409.8	0
1	60	90	100	10	2863.8	2862.8	0
1	60	90	200	10	1196.4	1195.4	0
1	60	90	300	10	1270	1269	0
1	60	90	400	10	23117.8	23116.8	0
1	60	90	500	10	1274.8	1273.8	0
1	70	0	3	10	1	0	1
1	70	0	4	10	1	0	1
1	70	0	5	10	1	0	1
1	70	0	6	10	1	0	1
1	70	0	7	10	1	0	1
1	70	0	8	10	1	0	1
1	70	0	9	10	1	0	1
1	70	0	10	10	1	0	1
1	70	0	20	10	1	0	1
1	70	0	30	10	1	0	1
1	70	0	40	10	1	0	1
1	70	0	50	10	1	0	1
1	70	0	60	10	1	0	1
1	70	0	70	10	1	0	1
1	70	0	80	10	1	0	1
1	70	0	90	10	1	0	1
1	70	0	100	10	1	0	1
1	70	0	200	10	1	0	1
1	70	0	300	10	1	0	1
1	70	0	400	10	1	0	1
1	70	0	500	10	1	0	1
1	70	10	3	10	798.4	797.4	0
1	70	10	4	10	1	0	1
1	70	10	5	10	640.6	639.6	0
1	70	10	6	10	235.8	234.8	0
1	70	10	7	10	1	0	1
1	70	10	8	10	1	0	1
1	70	10	9	10	1	0	1
1	70	10	10	10	1	0	1
1	70	10	20	10	1	0	1
1	70	10	30	10	1	0	1
1	70	10	40	10	1	0	1
1	70	10	50	10	9050.4	9049.4	0
1	70	10	60	10	6627	6626	0
1	70	10	70	10	1701.2	1700.2	0
1	70	10	80	10	1	0	1
1	70	10	90	10	1197	1196	0
1	70	10	100	10	898.8	897.8	0
1	70	10	200	10	853.2	852.2	0
1	70	10	300	10	1421.2	1420.2	0
1	70	10	400	10	9335.2	9334.2	0
1	70	10	500	10	1108.8	1107.8	0
1	70	20	3	10	495.6	494.6	0
1	70	20	4	10	1	0	1
1	70	20	5	10	11997.8	11996.8	0
1	70	20	6	10	1061.8	1060.8	0
1	70	20	7	10	1	0	1
1	70	20	8	10	1	0	1
1	70	20	9	10	1	0	1
1	70	20	10	10	1	0	1
1	70	20	20	10	1	0	1
1	70	20	30	10	1	0	1
1	70	20	40	10	1	0	1
1	70	20	50	10	14441.8	14440.8	0
1	70	20	60	10	1269.2	1268.2	0
1	70	20	70	10	899.6	898.6	0
1	70	20	80	10	1076.6	1075.6	0
1	70	20	90	10	975.6	974.6	0
1	70	20	100	10	1152	1151	0
1	70	20	200	10	1472	1471	0
1	70	20	300	10	27111.4	27110.4	0
1	70	20	400	10	1020	1019	0
1	70	20	500	10	1145	1144	0
1	70	30	3	10	766.2	765.2	0
1	70	30	4	10	743.8	742.8	0
1	70	30	5	10	520.6	519.6	0
1	70	30	6	10	1	0	1
1	70	30	7	10	1	0	1
1	70	30	8	10	1	0	1
1	70	30	9	10	1	0	1
1	70	30	10	10	1	0	1
1	70	30	20	10	1	0	1
1	70	30	30	10	1	0	1
1	70	30	40	10	971	970	0
1	70	30	50	10	1113	1112	0
1	70	30	60	10	797.2	796.2	0
1	70	30	70	10	1132.8	1131.8	0
1	70	30	80	10	1356.2	1355.2	0
1	70	30	90	10	242.8	241.8	0
1	70	30	100	10	2086.4	2085.4	0
1	70	30	200	10	973	972	0
1	70	30	300	10	2460.2	2459.2	0
1	70	30	400	10	11636.2	11635.2	0
1	70	30	500	10	1245.8	1244.8	0
1	70	40	3	10	2327.4	2326.4	0
1	70	40	4	10	1523.2	1522.2	0
1	70	40	5	10	1	0	1
1	70	40	6	10	1	0	1
1	70	40	7	10	1	0	1
1	70	40	8	10	1	0	1
1	70	40	9	10	1	0	1
1	70	40	10	10	1	0	1
1	70	40	20	10	1	0	1
1	70	40	30	10	1	0	1
1	70	40	40	10	1343.8	1342.8	0
1	70	40	50	10	1263	1262	0
1	70	40	60	10	4149	4148	0
1	70	40	70	10	1178.4	1177.4	0
1	70	40	80	10	1313.8	1312.8	0
1	70	40	90	10	1041.6	1040.6	0
1	70	40	100	10	4761.4	4760.4	0
1	70	40	200	10	3212.2	3211.2	0
1	70	40	300	10	1104.2	1103.2	0
1	70	40	400	10	2741.2	2740.2	0
1	70	40	500	10	18483.8	18482.8	0
1	70	50	3	10	1222	1221	0
1	70	50	4	10	630.2	629.2	0
1	70	50	5	10	580.6	579.6	0
1	70	50	6	10	1103.4	1102.4	0
1	70	50	7	10	864.4	863.4	0
1	70	50	8	10	282.6	281.6	0
1	70	50	9	10	6858.4	6857.4	0
1	70	50	10	10	486.2	485.2	0
1	70	50	20	10	1171.4	1170.4	0
1	70	50	30	10	951	950	0
1	70	50	40	10	1261	1260	0
1	70	50	50	10	1074	1073	0
1	70	50	60	10	1075.4	1074.4	0
1	70	50	70	10	1127.2	1126.2	0
1	70	50	80	10	1161	1160	0
1	70	50	90	10	1097.2	1096.2	0
1	70	50	100	10	1025.6	1024.6	0
1	70	50	200	10	1649.6	1648.6	0
1	70	50	300	10	3250.6	3249.6	0
1	70	50	400	10	1263.4	1262.4	0
1	70	50	500	10	1244	1243	0
1	70	60	3	10	1033.2	1032.2	0
1	70	60	4	10	607.6	606.6	0
1	70	60	5	10	526	525	0
1	70	60	6	10	384.8	383.8	0
1	70	60	7	10	1499	1498	0
1	70	60	8	10	1001.2	1000.2	0
1	70	60	9	10	400.4	399.4	0
1	70	60	10	10	673.2	672.2	0
1	70	60	20	10	1811.8	1810.8	0
1	70	60	30	10	1198.8	1197.8	0
1	70	60	40	10	4236	4235	0
1	70	60	50	10	997.2	996.2	0
1	70	60	60	10	927	926	0
1	70	60	70	10	1120.8	1119.8	0
1	70	60	80	10	1197	1196	0
1	70	60	90	10	1593.6	1592.6	0
1	70	60	100	10	1665.2	1664.2	0
1	70	60	200	10	1258.4	1257.4	0
1	70	60	300	10	1104	1103	0
1	70	60	400	10	15808.2	15807.2	0
1	70	60	500	10	4189.2	4188.2	0
1	70	70	3	10	2021	2020	0
1	70	70	4	10	2456.8	2455.8	0
1	70	70	5	10	538	537	0
1	70	70	6	10	711.8	710.8	0
1	70	70	7	10	615.8	614.8	0
1	70	70	8	10	4910	4909	0
1	70	70	9	10	551.4	550.4	0
1	70	70	10	10	2846.2	2845.2	0
1	70	70	20	10	781.6	780.6	0
1	70	70	30	10	1067.6	1066.6	0
1	70	70	40	10	1337.8	1336.8	0
1	70	70	50	10	1219.2	1218.2	0
1	70	70	60	10	5972	5971	0
1	70	70	70	10	1178	1177	0
1	70	70	80	10	3422.8	3421.8	0
1	70	70	90	10	1185.8	1184.8	0
1	70	70	100	10	1416	1415	0
1	70	70	200	10	1053	1052	0
1	70	70	300	10	946.8	945.8	0
1	70	70	400	10	7617.4	7616.4	0
1	70	70	500	10	1245.6	1244.6	0
1	70	80	3	10	608.2	607.2	0
1	70	80	4	10	802	801	0
1	70	80	5	10	608.8	607.8	0
1	70	80	6	10	746	745	0
1	70	80	7	10	1046.2	1045.2	0
1	70	80	8	10	1646.6	1645.6	0
1	70	80	9	10	1490.2	1489.2	0
1	70	80	10	10	1343	1342	0
1	70	80	20	10	1145.2	1144.2	0
1	70	80	30	10	3323.6	3322.6	0
1	70	80	40	10	1062.2	1061.2	0
1	70	80	50	10	1618.4	1617.4	0
1	70	80	60	10	1152.4	1151.4	0
1	70	80	70	10	1326.8	1325.8	0
1	70	80	80	10	1197	1196	0
1	70	80	90	10	1636	1635	0
1	70	80	100	10	1078.6	1077.6	0
1	70	80	200	10	1069.2	1068.2	0
1	70	80	300	10	1413	1412	0
1	70	80	400	10	5057.4	5056.4	0
1	70	80	500	10	1161.4	1160.4	0
1	70	90	3	10	1142.2	1141.2	0
1	70	90	4	10	1641.8	1640.8	0
1	70	90	5	10	1025.4	1024.4	0
1	70	90	6	10	1290.2	1289.2	0
1	70	90	7	10	961	960	0
1	70	90	8	10	651.4	650.4	0
1	70	90	9	10	1649.6	1648.6	0
1	70	90	10	10	1000.2	999.2	0
1	70	90	20	10	1441.6	1440.6	0
1	70	90	30	10	1995	1994	0
1	70	90	40	10	1455.6	1454.6	0
1	70	90	50	10	3527.2	3526.2	0
1	70	90	60	10	1403.8	1402.8	0
1	70	90	70	10	9096.6	9095.6	0
1	70	90	80	10	1709.4	1708.4	0
1	70	90	90	10	1092.4	1091.4	0
1	70	90	100	10	1411.2	1410.2	0
1	70	90	200	10	1211.2	1210.2	0
1	70	90	300	10	1160.6	1159.6	0
1	70	90	400	10	1361.6	1360.6	0
1	70	90	500	10	1192.8	1191.8	0
1	80	0	3	10	1	0	1
1	80	0	4	10	1	0	1
1	80	0	5	10	1	0	1
1	80	0	6	10	1	0	1
1	80	0	7	10	1	0	1
1	80	0	8	10	1	0	1
1	80	0	9	10	1	0	1
1	80	0	10	10	1	0	1
1	80	0	20	10	1	0	1
1	80	0	30	10	1	0	1
1	80	0	40	10	1	0	1
1	80	0	50	10	1	0	1
1	80	0	60	10	1	0	1
1	80	0	70	10	1	0	1
1	80	0	80	10	1	0	1
1	80	0	90	10	1	0	1
1	80	0	100	10	1	0	1
1	80	0	200	10	1	0	1
1	80	0	300	10	1	0	1
1	80	0	400	10	1	0	1
1	80	0	500	10	1	0	1
1	80	10	3	10	22667.4	22666.4	0
1	80	10	4	10	1	0	1
1	80	10	5	10	515.2	514.2	0
1	80	10	6	10	761.4	760.4	0
1	80	10	7	10	1	0	1
1	80	10	8	10	1	0	1
1	80	10	9	10	1	0	1
1	80	10	10	10	1	0	1
1	80	10	20	10	1	0	1
1	80	10	30	10	1	0	1
1	80	10	40	10	1	0	1
1	80	10	50	10	1	0	1
1	80	10	60	10	1659.2	1658.2	0
1	80	10	70	10	928	927	0
1	80	10	80	10	685.8	684.8	0
1	80	10	90	10	2119.6	2118.6	0
1	80	10	100	10	1146.4	1145.4	0
1	80	10	200	10	927	926	0
1	80	10	300	10	1221	1220	0
1	80	10	400	10	2305.6	2304.6	0
1	80	10	500	10	1339.2	1338.2	0
1	80	20	3	10	723.6	722.6	0
1	80	20	4	10	1	0	1
1	80	20	5	10	608.2	607.2	0
1	80	20	6	10	818.8	817.8	0
1	80	20	7	10	1	0	1
1	80	20	8	10	1	0	1
1	80	20	9	10	1	0	1
1	80	20	10	10	1	0	1
1	80	20	20	10	1	0	1
1	80	20	30	10	1	0	1
1	80	20	40	10	1	0	1
1	80	20	50	10	1172	1171	0
1	80	20	60	10	1661.2	1660.2	0
1	80	20	70	10	7134	7133	0
1	80	20	80	10	1095.2	1094.2	0
1	80	20	90	10	962	961	0
1	80	20	100	10	1415	1414	0
1	80	20	200	10	1136.2	1135.2	0
1	80	20	300	10	1428.6	1427.6	0
1	80	20	400	10	1196.6	1195.6	0
1	80	20	500	10	1433.4	1432.4	0
1	80	30	3	10	2621.6	2620.6	0
1	80	30	4	10	819.4	818.4	0
1	80	30	5	10	1839.8	1838.8	0
1	80	30	6	10	1	0	1
1	80	30	7	10	1	0	1
1	80	30	8	10	1	0	1
1	80	30	9	10	1	0	1
1	80	30	10	10	1	0	1
1	80	30	20	10	1	0	1
1	80	30	30	10	1	0	1
1	80	30	40	10	1102.2	1101.2	0
1	80	30	50	10	1306.4	1305.4	0
1	80	30	60	10	998.4	997.4	0
1	80	30	70	10	1382.6	1381.6	0
1	80	30	80	10	4351.2	4350.2	0
1	80	30	90	10	1195.6	1194.6	0
1	80	30	100	10	5216.2	5215.2	0
1	80	30	200	10	1064	1063	0
1	80	30	300	10	1126	1125	0
1	80	30	400	10	1503.8	1502.8	0
1	80	30	500	10	1269.4	1268.4	0
1	80	40	3	10	772.8	771.8	0
1	80	40	4	10	997.4	996.4	0
1	80	40	5	10	1	0	1
1	80	40	6	10	1	0	1
1	80	40	7	10	1	0	1
1	80	40	8	10	1	0	1
1	80	40	9	10	1	0	1
1	80	40	10	10	1	0	1
1	80	40	20	10	1	0	1
1	80	40	30	10	1202.4	1201.4	0
1	80	40	40	10	1191.4	1190.4	0
1	80	40	50	10	4469.4	4468.4	0
1	80	40	60	10	1215.4	1214.4	0
1	80	40	70	10	2670.8	2669.8	0
1	80	40	80	10	1095.8	1094.8	0
1	80	40	90	10	1319.2	1318.2	0
1	80	40	100	10	9269.8	9268.8	0
1	80	40	200	10	2017.6	2016.6	0
1	80	40	300	10	1079.8	1078.8	0
1	80	40	400	10	1194	1193	0
1	80	40	500	10	1330.2	1329.2	0
1	80	50	3	10	9080.2	9079.2	0
1	80	50	4	10	691.4	690.4	0
1	80	50	5	10	461.6	460.6	0
1	80	50	6	10	892.4	891.4	0
1	80	50	7	10	590.8	589.8	0
1	80	50	8	10	920.8	919.8	0
1	80	50	9	10	1147.4	1146.4	0
1	80	50	10	10	1055	1054	0
1	80	50	20	10	485.2	484.2	0
1	80	50	30	10	1365	1364	0
1	80	50	40	10	983	982	0
1	80	50	50	10	1663	1662	0
1	80	50	60	10	1352.8	1351.8	0
1	80	50	70	10	921	920	0
1	80	50	80	10	1031.6	1030.6	0
1	80	50	90	10	1070.6	1069.6	0
1	80	50	100	10	1329.4	1328.4	0
1	80	50	200	10	1063.6	1062.6	0
1	80	50	300	10	1473.4	1472.4	0
1	80	50	400	10	1095.2	1094.2	0
1	80	50	500	10	1144.2	1143.2	0
1	80	60	3	10	792.8	791.8	0
1	80	60	4	10	3088.8	3087.8	0
1	80	60	5	10	1185.2	1184.2	0
1	80	60	6	10	899.6	898.6	0
1	80	60	7	10	51477.4	51476.4	0
1	80	60	8	10	586	585	0
1	80	60	9	10	3567.2	3566.2	0
1	80	60	10	10	1392.8	1391.8	0
1	80	60	20	10	1669.4	1668.4	0
1	80	60	30	10	3607.4	3606.4	0
1	80	60	40	10	958.8	957.8	0
1	80	60	50	10	1119.6	1118.6	0
1	80	60	60	10	938.2	937.2	0
1	80	60	70	10	1655.6	1654.6	0
1	80	60	80	10	1695.8	1694.8	0
1	80	60	90	10	634.8	633.8	0
1	80	60	100	10	1112.4	1111.4	0
1	80	60	200	10	1075.6	1074.6	0
1	80	60	300	10	1074.4	1073.4	0
1	80	60	400	10	1080.4	1079.4	0
1	80	60	500	10	2132.2	2131.2	0
1	80	70	3	10	3853.6	3852.6	0
1	80	70	4	10	9168.2	9167.2	0
1	80	70	5	10	654.2	653.2	0
1	80	70	6	10	642	641	0
1	80	70	7	10	2349	2348	0
1	80	70	8	10	6095.8	6094.8	0
1	80	70	9	10	607.2	606.2	0
1	80	70	10	10	966	965	0
1	80	70	20	10	1048.4	1047.4	0
1	80	70	30	10	941	940	0
1	80	70	40	10	1534.6	1533.6	0
1	80	70	50	10	1018.8	1017.8	0
1	80	70	60	10	1166	1165	0
1	80	70	70	10	1292.6	1291.6	0
1	80	70	80	10	1309.4	1308.4	0
1	80	70	90	10	1532.6	1531.6	0
1	80	70	100	10	1189.8	1188.8	0
1	80	70	200	10	1089.6	1088.6	0
1	80	70	300	10	1088.4	1087.4	0
1	80	70	400	10	1411.2	1410.2	0
1	80	70	500	10	1253.2	1252.2	0
1	80	80	3	10	631.4	630.4	0
1	80	80	4	10	4540.2	4539.2	0
1	80	80	5	10	766.6	765.6	0
1	80	80	6	10	836.6	835.6	0
1	80	80	7	10	1478.8	1477.8	0
1	80	80	8	10	953.8	952.8	0
1	80	80	9	10	750.2	749.2	0
1	80	80	10	10	1187.8	1186.8	0
1	80	80	20	10	1468.6	1467.6	0
1	80	80	30	10	1308.8	1307.8	0
1	80	80	40	10	3944.2	3943.2	0
1	80	80	50	10	1257.6	1256.6	0
1	80	80	60	10	2098.2	2097.2	0
1	80	80	70	10	1219.6	1218.6	0
1	80	80	80	10	1717	1716	0
1	80	80	90	10	1434.6	1433.6	0
1	80	80	100	10	2352.8	2351.8	0
1	80	80	200	10	2770.4	2769.4	0
1	80	80	300	10	2914	2913	0
1	80	80	400	10	1342.2	1341.2	0
1	80	80	500	10	1232.8	1231.8	0
1	80	90	3	10	1680.8	1679.8	0
1	80	90	4	10	767.2	766.2	0
1	80	90	5	10	1038.2	1037.2	0
1	80	90	6	10	1186.8	1185.8	0
1	80	90	7	10	958.2	957.2	0
1	80	90	8	10	1409.6	1408.6	0
1	80	90	9	10	906.8	905.8	0
1	80	90	10	10	3333.4	3332.4	0
1	80	90	20	10	1091.4	1090.4	0
1	80	90	30	10	1021.4	1020.4	0
1	80	90	40	10	1462.2	1461.2	0
1	80	90	50	10	1114.6	1113.6	0
1	80	90	60	10	3313.6	3312.6	0
1	80	90	70	10	1251	1250	0
1	80	90	80	10	1281.8	1280.8	0
1	80	90	90	10	1445.4	1444.4	0
1	80	90	100	10	3087.8	3086.8	0
1	80	90	200	10	1272.4	1271.4	0
1	80	90	300	10	1611.2	1610.2	0
1	80	90	400	10	1495.2	1494.2	0
1	80	90	500	10	1078.8	1077.8	0
1	90	0	3	10	1	0	1
1	90	0	4	10	1	0	1
1	90	0	5	10	1	0	1
1	90	0	6	10	1	0	1
1	90	0	7	10	1	0	1
1	90	0	8	10	1	0	1
1	90	0	9	10	1	0	1
1	90	0	10	10	0.8	0.2	0
1	90	0	20	10	0.8	0.2	0
1	90	0	30	10	1	0	1
1	90	0	40	10	0.8	0.2	0
1	90	0	50	10	1	0	1
1	90	0	60	10	1	0	1
1	90	0	70	10	1	0	1
1	90	0	80	10	1	0	1
1	90	0	90	10	0.8	0.2	0
1	90	0	100	10	0.8	0.2	0
1	90	0	200	10	0.6	0.4	0
1	90	0	300	10	1	0	1
1	90	0	400	10	0.8	0.2	0
1	90	0	500	10	0.8	0.2	0
1	90	10	3	10	434	433	0
1	90	10	4	10	1	0	1
1	90	10	5	10	300.2	299.2	0
1	90	10	6	10	1367.4	1366.4	0
1	90	10	7	10	1	0	1
1	90	10	8	10	1	0	1
1	90	10	9	10	0.8	0.2	0
1	90	10	10	10	0.8	0.2	0
1	90	10	20	10	1	0	1
1	90	10	30	10	0.8	0.2	0
1	90	10	40	10	0.8	0.2	0
1	90	10	50	10	974.2	973.2	0
1	90	10	60	10	744.2	743.2	0
1	90	10	70	10	983	982	0
1	90	10	80	10	1121	1120	0
1	90	10	90	10	967.4	966.4	0
1	90	10	100	10	1515.8	1514.8	0
1	90	10	200	10	16544.2	16543.2	0
1	90	10	300	10	1249.4	1248.4	0
1	90	10	400	10	382.2	381.2	0
1	90	10	500	10	8590	8589	0
1	90	20	3	10	794	793	0
1	90	20	4	10	1	0	1
1	90	20	5	10	744.8	743.8	0
1	90	20	6	10	1060.6	1059.6	0
1	90	20	7	10	1	0	1
1	90	20	8	10	1	0	1
1	90	20	9	10	0.8	0.2	0
1	90	20	10	10	1	0	1
1	90	20	20	10	1	0	1
1	90	20	30	10	1	0	1
1	90	20	40	10	1	0	1
1	90	20	50	10	1121	1120	0
1	90	20	60	10	1106	1105	0
1	90	20	70	10	1515.4	1514.4	0
1	90	20	80	10	894.6	893.6	0
1	90	20	90	10	1113.4	1112.4	0
1	90	20	100	10	1215.2	1214.2	0
1	90	20	200	10	3087.4	3086.4	0
1	90	20	300	10	2324.2	2323.2	0
1	90	20	400	10	1277.6	1276.6	0
1	90	20	500	10	1090	1089	0
1	90	30	3	10	773	772	0
1	90	30	4	10	4406.8	4405.8	0
1	90	30	5	10	938.2	937.2	0
1	90	30	6	10	1095	1094	0
1	90	30	7	10	1	0	1
1	90	30	8	10	1	0	1
1	90	30	9	10	0.8	0.2	0
1	90	30	10	10	1	0	1
1	90	30	20	10	1	0	1
1	90	30	30	10	1	0	1
1	90	30	40	10	1302.8	1301.8	0
1	90	30	50	10	961	960	0
1	90	30	60	10	1436.8	1435.8	0
1	90	30	70	10	1406.8	1405.8	0
1	90	30	80	10	1240.6	1239.6	0
1	90	30	90	10	1653	1652	0
1	90	30	100	10	1569.4	1568.4	0
1	90	30	200	10	1011.6	1010.6	0
1	90	30	300	10	1484.2	1483.2	0
1	90	30	400	10	1414.8	1413.8	0
1	90	30	500	10	1558.4	1557.4	0
1	90	40	3	10	1230.8	1229.8	0
1	90	40	4	10	804.8	803.8	0
1	90	40	5	10	1	0	1
1	90	40	6	10	1	0	1
1	90	40	7	10	1	0	1
1	90	40	8	10	1	0	1
1	90	40	9	10	1	0	1
1	90	40	10	10	1	0	1
1	90	40	20	10	0.8	0.2	0
1	90	40	30	10	1491.4	1490.4	0
1	90	40	40	10	1276.2	1275.2	0
1	90	40	50	10	1858.4	1857.4	0
1	90	40	60	10	862.6	861.6	0
1	90	40	70	10	7256.8	7255.8	0
1	90	40	80	10	1275.4	1274.4	0
1	90	40	90	10	1486	1485	0
1	90	40	100	10	1254.6	1253.6	0
1	90	40	200	10	1258.8	1257.8	0
1	90	40	300	10	1059.2	1058.2	0
1	90	40	400	10	1060.8	1059.8	0
1	90	40	500	10	1083.6	1082.6	0
1	90	50	3	10	608.8	607.8	0
1	90	50	4	10	882.4	881.4	0
1	90	50	5	10	1108.8	1107.8	0
1	90	50	6	10	565.6	564.6	0
[truncated: 432,701+ more rows]
