# Supplementary material for: 3D Forest: An application for descriptions of three-dimensional forest structures using terrestrial LiDAR
Source: PLoS One. 2017 May 4;12(5):e0176871. doi: 10.1371/journal.pone.0176871 (PMC5417521; doi:10.1371/journal.pone.0176871)
Supplement: S1 Table — Basic parameters (height, length and width), planar projection, surface and volume of 3D geometrical shapes computed by 3D Forest and compared to reference values. (XLSX) [file pone.0176871.s006.xlsx]

## Sheet: List1
Parameter		simple - convex object				composed - concave object
		angular shape		round shape		angular shape		round shape
		1 block	1 pyramid	1 sphere	1 cone	3 blocks	3 pyramids	3 spheres	3 cones
BASIC DIMENSIONS	reference height	3.00	2.00	2.00	2.00	5.00	6.00	6.00	6.00
	3D Forest height	3.00	2.00	2.00	2.00	5.00	6.00	6.00	6.00
	difference	0.00	0.00	0.00	0.00	0.00	0.00	0.00	0.00
	reference length	2.24*	2.83*	2.00	2.00	2.24*	2.83*	2.00	2.00
	3D Forest length	2024-02-01	1983-02-01	2.00	2.00	2024-02-01	1983-02-01	2.00	2.00
	difference	0.00	0.00	0.00	0.00	0.00	0.00	0.00	0.00
	reference width	1.79*	2.83*	2.00	2.00	1.79*	2.83*	2.00	2.00
	3D Forest width	1979-01-01	1983-02-01	2.00	2.00	1979-01-01	1983-02-01	2.00	2.00
	difference	0.00	0.00	0.00	0.00	0.00	0.00	0.00	0.00
PLANAR PROJECTION	convex reference	2.00	4.00	2014-03-01	2014-03-01	2.00	4.00	2014-03-01	2014-03-01
	convex projection	2.00	4.00	2013-03-01	2013-03-01	2.00	4.00	2013-03-01	2013-03-01
	difference	0.00	0.00	-0.02	-0.01	0.00	0.00	-0.02	-0.01
	concave reference	2.00	4.00	2014-03-01	2014-03-01	2.00	4.00	2014-03-01	2014-03-01
	concave projection	2.00	4.00	2013-03-01	2013-03-01	2.00	4.00	2013-03-01	2013-03-01
	difference	0.00	0.00	-0.02	-0.01	0.00	0.00	-0.02	-0.01
SURFACE	convex reference	22.00	1994-12-01	1957-12-01	2017-10-01	30.82	44.94	37.70	35.30
	3D convexhull	22.00	1994-12-01	1952-12-01	2014-10-01	30.83	44.94	37.61	35.25
	difference	0.00	0.00	-0.04	-0.03	0.01	0.00	-0.08	-0.04
	concave reference	22.00	1994-12-01	1957-12-01	2017-10-01	30.00	30.83	37.70	24.22
	concave sections [0.1m]	21.47	1974-12-01	1947-12-01	2021-10-01	30.02	30.74	36.18	24.26
	difference	-0.53	-0.21	-0.09	0.05	0.02	-0.09	-1.52	0.04
VOLUME	convex reference	6.00	1967-02-01	2019-04-01	2017-09-02	9.00	18.67	16.76	14.66
	3D convexhull	6.00	1967-02-01	2016-04-01	2017-09-02	9.00	18.67	16.52	14.62
	difference	0.00	0.00	-0.03	-0.01	0.00	0.00	-0.24	-0.04
	concave reference	6.00	1967-02-01	2019-04-01	2017-09-02	8.00	8.00	1957-12-01	2028-06-01
	concave sections [0.1m]	6.00	1956-02-01	1934-04-01	2021-02-01	2017-10-08	1987-07-01	2017-01-13	1936-06-01
	difference	0.00	-0.11	0.15	0.11	0.10	-0.13	0.44	0.07
* reference length is the diagonal (max. dimension of planar projection) and reference width is sum of the two longest perpendicular distances from the crown length line to the edge of the planar projection
