# Supplementary material for: 3D Forest: An application for descriptions of three-dimensional forest structures using terrestrial LiDAR
Source: PLoS One. 2017 May 4;12(5):e0176871. doi: 10.1371/journal.pone.0176871 (PMC5417521; doi:10.1371/journal.pone.0176871)
Supplement: S2 Table — Bold numbers denote statistically significant results. Asterisks denote the group of best segmentation settings (factor levels) according to Nemenyi post hoc test. (XLSX) [file pone.0176871.s007.xlsx]

## Sheet: S2 Table A
Kruskal-Wallis chi-squared = 1716.766, df = 7, p-value < 2.2e-16
Combination of Factors / Factor levels	S [cm]	5		10		12		15
S [cm]	N [points]	5	10	5	10	5	10	5	10
5	5
	10	0.453
10	5	0	0
	10	0	0	0.376
12	5	0	0	0.097	0					*
	10	0	0	0.945	0.012	0.788
15	5	0	0	0	0	0.488	0.005			*
	10	0	0	0.007	0	0.997	0.295	0.919		*
