# Supplementary material for: 3D Forest: An application for descriptions of three-dimensional forest structures using terrestrial LiDAR
Source: PLoS One. 2017 May 4;12(5):e0176871. doi: 10.1371/journal.pone.0176871 (PMC5417521; doi:10.1371/journal.pone.0176871)
Supplement: S3 Table — Bold numbers denote statistically significant results. Asterisks denote the group of best segmentation settings (factor levels) according to Nemenyi post hoc test. (XLSX) [file pone.0176871.s008.xlsx]

## Sheet: List1
Kruskal-Wallis chi-squared = 269.844, df = 7, p-value < 2.2e-16
Combination of Factors / Factor levels	S [cm]	5		10		12		15
S [cm]	N [points]	5	10	5	10	5	10	5	10
5	5
	10	0
10	5	0	0							*
	10	0.477	0	0.011
12	5	0	0	0.034	0.034
	10	0.173	0	1	1	0.16				*
15	5	0	0	0.466	0.466	0.973	0.809			*
	10	0.19	0	1	1	0.145	1	0.788		*
