# Supplementary material for: 3D Forest: An application for descriptions of three-dimensional forest structures using terrestrial LiDAR
Source: PLoS One. 2017 May 4;12(5):e0176871. doi: 10.1371/journal.pone.0176871 (PMC5417521; doi:10.1371/journal.pone.0176871)
Supplement: S5 Table — The goodness of fit was evaluated using analysis of deviance table where deviance column gives difference between models as variables (i.e. factors) are added to the model in turn. (XLSX) [file pone.0176871.s010.xlsx]

## Sheet: List1
Method	Factors	Df	Deviance	Resid. Df	resid. Dev	P(>|Chi|)
LSR	NULL			48299	31403
	Noise (N)	1	31403	48298	0	2.2e-16
RHT	NULL			434699	594420
	Noise (N)	1	194767	434698	399653	2.2e-16
	Diameter (D)	1	1624	434697	398030	2.2e-16
	Points (P)	1	1411	434696	396619	2.2e-16
	Missing part (M)	1	8784	434695	387834	2.2e-16
	Iterations (I)	1	29381	434694	358454	2.2e-16
